# Supplementary material for: All-boron analogue of planar benzene on an osmium template
Source: Chem Sci. 2025 Oct 24;17(1):196–204. doi: 10.1039/d5sc06992k (PMC12606463; doi:10.1039/d5sc06992k)
Supplement: SC-017-D5SC06992K-s001 [file SC-017-D5SC06992K-s001.xyz]

16
B6H10
B        0.822752000     -1.269711000     -0.160917000
B        1.423994000      0.368867000     -0.118017000
B        0.003040000      1.486451000     -0.069563000
B       -1.422495000      0.374316000     -0.118452000
B       -0.827335000     -1.266626000     -0.160917000
H        1.614036000     -2.113524000      0.161074000
H        2.532385000      0.730760000      0.155460000
H       -1.621774000     -2.107390000      0.161327000
H       -2.529762000      0.738793000      0.156183000
H        1.357187000     -0.508192000     -1.133133000
H        0.952066000      1.359046000     -0.964144000
H       -0.947775000      1.362659000     -0.963526000
H        0.004508000      2.611796000      0.337408000
H       -1.359783000     -0.503446000     -1.133151000
B       -0.000043000     -0.006500000      0.860287000
H       -0.000651000     -0.004488000      2.060398000
16
B6H10-ts
B       -1.394395000      0.539383000     -0.107167000
B       -0.915765000     -1.166823000     -0.090631000
B        0.915874000     -1.166741000     -0.090612000
B        1.394345000      0.539513000     -0.107146000
B       -0.000072000      1.498183000     -0.172839000
H       -2.531988000      0.835893000      0.128110000
H       -1.579652000     -2.104201000      0.247499000
H       -0.000125000      2.657485000      0.139998000
H        2.531904000      0.836146000      0.128139000
H       -1.505690000     -0.489603000     -1.037965000
H        0.000087000     -1.658760000     -0.937437000
H        1.505779000     -0.489482000     -1.037924000
H        1.579838000     -2.104058000      0.247538000
H       -0.000031000      1.121581000     -1.359589000
B       -0.000007000      0.022239000      0.854043000
H       -0.000019000      0.066229000      2.053387000
43
[Cp*OsB6H11]
C       -1.464758000     -0.375834000     -1.156531000
C       -1.462359000      0.997326000     -0.719068000
C       -1.461495000      1.001363000      0.720700000
C       -1.468363000     -0.365598000      1.171460000
C       -1.473029000     -1.218295000      0.012629000
B        1.791669000      0.246555000     -1.724227000
B        1.780929000     -1.412002000     -1.032816000
B        1.813281000     -1.568027000      0.768137000
B        1.855969000     -0.142291000      1.801475000
B        1.864929000      1.366335000      1.172459000
B        1.831704000      1.635235000     -0.567615000
Os       0.487739000     -0.006269000     -0.014393000
H        1.446028000      0.416725000     -2.865669000
H        1.426163000     -2.338910000     -1.716196000
H        1.482232000      2.378060000      1.712538000
H        1.465232000     -0.467541000      2.898533000
H        2.853708000      1.695658000      0.326254000
H        2.705675000     -0.746047000     -1.754540000
H        2.727945000     -1.861597000     -0.222997000
H        2.837752000     -0.987097000      1.444853000
H        2.746948000      1.126793000     -1.468474000
H        1.517294000     -2.651200000      1.205170000
H        1.551657000      2.711044000     -1.031720000
C       -1.555391000     -0.819719000      2.596508000
H       -1.071603000     -0.103367000      3.273566000
H       -2.609575000     -0.925451000      2.905188000
H       -1.060551000     -1.790226000      2.736423000
C       -1.542127000      2.213931000      1.597145000
H       -2.594632000      2.470965000      1.806971000
H       -1.033664000      2.046784000      2.556012000
H       -1.067129000      3.081897000      1.121151000
C       -1.557012000      2.204345000     -1.602777000
H       -2.611711000      2.464172000     -1.797369000
H       -1.073370000      3.075154000     -1.140021000
H       -1.067695000      2.029085000     -2.570726000
C       -1.563198000     -0.847004000     -2.576460000
H       -1.059944000     -1.814467000     -2.710597000
H       -2.618623000     -0.969017000     -2.873877000
H       -1.097314000     -0.131379000     -3.267350000
C       -1.575640000     -2.713616000      0.019263000
H       -1.100977000     -3.140787000      0.913034000
H       -2.631909000     -3.032782000      0.009330000
H       -1.082245000     -3.150417000     -0.859901000
43
[Cp*OsB6H11]-ts
C        1.474775000     -0.948291000     -0.762764000
C        1.458544000     -1.025834000      0.677168000
C        1.455298000      0.317538000      1.192868000
C        1.472332000      1.222005000      0.073840000
C        1.477937000      0.440885000     -1.136262000
B       -1.811565000     -1.404509000     -1.077546000
B       -1.845715000      0.294853000     -1.677159000
B       -1.798807000      1.689336000     -0.537981000
B       -1.671524000      1.301200000      1.216212000
B       -2.030822000     -0.304173000      1.689281000
B       -1.691908000     -1.646141000      0.699383000
Os      -0.491673000     -0.000924000     -0.014177000
H       -1.457689000     -2.221892000     -1.888193000
H       -1.543601000      0.496842000     -2.824596000
H       -1.692345000     -0.487943000      2.842023000
H       -1.331616000      2.211747000      1.930959000
H       -3.215935000     -0.184336000      1.376744000
H       -2.783421000     -0.664535000     -1.674805000
H       -2.775364000      1.209698000     -1.345492000
H       -2.658364000      1.906009000      0.409446000
H       -2.684102000     -1.910869000     -0.258131000
H       -1.428869000      2.730725000     -1.018213000
H       -1.350191000     -2.750916000      1.040938000
C        1.560828000      2.715741000      0.154092000
H        1.122119000      3.190417000     -0.733589000
H        1.027425000      3.099198000      1.034380000
H        2.614323000      3.035384000      0.225185000
C        1.510895000      0.690165000      2.642876000
H        0.892860000      0.011123000      3.246755000
H        2.546478000      0.637736000      3.019583000
H        1.138906000      1.710013000      2.807104000
C        1.565043000     -2.270054000      1.505082000
H        0.979166000     -2.181551000      2.430359000
H        1.194688000     -3.148261000      0.960770000
H        2.616156000     -2.457554000      1.783787000
C        1.571589000     -2.112321000     -1.701536000
H        2.627608000     -2.375202000     -1.883196000
H        1.066152000     -2.997274000     -1.292098000
H        1.106948000     -1.884571000     -2.670182000
C        1.581759000      0.981619000     -2.530234000
H        2.637001000      1.141773000     -2.809700000
H        1.139195000      0.290395000     -3.259883000
H        1.057360000      1.942497000     -2.624254000
44
[Cp*OsB6H12]-doublet
C       -1.524125000     -0.147085000      1.183352000
C       -1.691186000     -0.959010000      0.003563000
C       -1.569593000     -0.098533000     -1.145953000
C       -1.305565000      1.236642000     -0.675485000
C       -1.277923000      1.207197000      0.760942000
B        1.606610000     -1.322445000      1.385885000
B        1.841047000      0.447565000      1.570302000
B        2.529902000      1.605817000      0.079970000
B        1.824280000      0.870658000     -1.341884000
B        1.690520000     -0.858454000     -1.687737000
B        1.537967000     -1.982629000     -0.281423000
Os       0.447879000     -0.135611000     -0.013925000
H        1.125117000     -1.996815000      2.260735000
H        1.476961000      0.921591000      2.617464000
H        1.277444000     -1.299091000     -2.730880000
H        1.571964000      1.590811000     -2.279398000
H        2.519594000     -1.813842000     -1.180955000
H        2.600503000     -0.639083000      1.936267000
H        2.945370000      1.005303000      1.234321000
H        3.732356000      1.627242000     -0.195725000
H        2.465358000     -2.106603000      0.705367000
H        2.086785000      2.682075000      0.415140000
H        1.092149000     -3.088121000     -0.453922000
C       -1.198275000      2.470235000     -1.518866000
H       -0.859519000      2.233746000     -2.535873000
H       -2.178226000      2.972600000     -1.593418000
H       -0.483046000      3.184604000     -1.088343000
C       -1.754625000     -0.502951000     -2.576895000
H       -2.802196000     -0.357673000     -2.892491000
H       -1.114813000      0.091349000     -3.243779000
H       -1.498899000     -1.560213000     -2.729721000
C       -2.052167000     -2.414132000     -0.019675000
H       -3.146929000     -2.548087000      0.015048000
H       -1.679915000     -2.901594000     -0.931001000
H       -1.618662000     -2.945341000      0.838825000
C       -1.667703000     -0.607407000      2.602531000
H       -0.976152000     -0.070262000      3.266662000
H       -2.693974000     -0.430858000      2.967598000
H       -1.454384000     -1.680304000      2.699291000
C       -1.127669000      2.403858000      1.650006000
H       -0.394702000      3.111993000      1.238877000
H       -2.090420000      2.933017000      1.755606000
H       -0.786730000      2.117308000      2.653395000
H        2.707502000     -0.062748000     -1.897488000
43
[Cp*OsB5H12]
C       -1.600261000     -0.868757000     -0.553164000
C       -1.638509000      0.546412000     -0.811416000
C       -1.353090000      1.238404000      0.414711000
C       -1.122573000      0.249428000      1.435626000
C       -1.277619000     -1.053232000      0.838314000
B        1.581895000     -1.585522000     -1.437997000
B        1.884364000     -1.627116000      0.329722000
B        2.171700000     -0.095994000      1.241901000
B        1.939090000      1.506145000      0.452696000
B        1.698074000      1.592370000     -1.368326000
Os       0.516131000     -0.009884000     -0.169514000
H        0.913102000     -2.549045000     -1.745038000
H        1.581695000     -2.533329000      1.063693000
H        1.665598000      2.396272000      1.217527000
H        2.682993000      1.989307000     -0.490719000
H        2.587192000     -2.115870000     -0.645590000
H        3.015983000     -1.058161000      0.880943000
H        3.042851000      0.878613000      0.973670000
H        2.339206000     -1.174136000     -2.287555000
H        2.052751000     -0.143158000      2.439317000
H        1.041929000      2.584911000     -1.599320000
C       -0.881874000      0.532091000      2.887523000
H       -0.266040000      1.432337000      3.020528000
H       -1.837465000      0.691622000      3.415416000
H       -0.359801000     -0.301261000      3.375817000
C       -1.393518000      2.723918000      0.606598000
H       -2.433049000      3.071256000      0.734043000
H       -0.823257000      3.028862000      1.493806000
H       -0.966745000      3.248354000     -0.259995000
C       -2.013934000      1.198606000     -2.108654000
H       -3.096510000      1.410547000     -2.133924000
H       -1.481099000      2.149671000     -2.244366000
H       -1.775966000      0.553901000     -2.965681000
C       -1.970261000     -1.953606000     -1.517806000
H       -1.436263000     -2.886525000     -1.294540000
H       -3.053309000     -2.160472000     -1.468815000
H       -1.724651000     -1.673466000     -2.551193000
C       -1.260806000     -2.364730000      1.562576000
H       -0.602678000     -2.330573000      2.440890000
H       -2.275772000     -2.626951000      1.907137000
H       -0.903341000     -3.174929000      0.912827000
H        2.517949000      1.309500000     -2.219286000
H        1.067798000      0.293317000     -1.702335000
43
[Cp*OsB5H12]-ts
C       -1.563614000     -0.947196000     -0.518453000
C       -1.623848000      0.447388000     -0.882251000
C       -1.393091000      1.228555000      0.300493000
C       -1.170571000      0.320431000      1.394945000
C       -1.285854000     -1.023686000      0.889685000
B        1.679530000     -1.561650000     -1.386736000
B        1.908629000     -1.578078000      0.410158000
B        2.146392000     -0.020227000      1.290531000
B        1.889742000      1.560213000      0.457306000
B        1.669645000      1.582873000     -1.343967000
Os       0.520729000     -0.006879000     -0.161058000
H        1.025870000     -2.531173000     -1.704037000
H        1.606210000     -2.483690000      1.144803000
H        1.562634000      2.438164000      1.216338000
H        2.623722000      2.083883000     -0.470485000
H        2.652581000     -2.057910000     -0.534656000
H        3.014509000     -0.978239000      0.980641000
H        3.000308000      0.963867000      1.012860000
H        2.490833000     -1.190171000     -2.206973000
H        1.994490000     -0.038422000      2.485109000
H        0.994721000      2.544703000     -1.645474000
C       -0.973038000      0.710055000      2.828491000
H       -0.385548000      1.634915000      2.911841000
H       -1.944689000      0.878489000      3.323338000
H       -0.440269000     -0.072023000      3.385539000
C       -1.472113000      2.721972000      0.387782000
H       -2.522232000      3.049117000      0.475110000
H       -0.924995000      3.102243000      1.260397000
H       -1.044099000      3.195406000     -0.506740000
C       -1.986571000      0.996094000     -2.230334000
H       -3.073053000      1.178171000     -2.294762000
H       -1.472573000      1.947822000     -2.422730000
H       -1.713351000      0.298567000     -3.033859000
C       -1.869421000     -2.106171000     -1.417474000
H       -1.326844000     -3.008586000     -1.105863000
H       -2.948951000     -2.334578000     -1.400510000
H       -1.583786000     -1.893911000     -2.456689000
C       -1.246018000     -2.277060000      1.709462000
H       -0.574505000     -2.171212000      2.572101000
H       -2.252711000     -2.520851000      2.089962000
H       -0.891644000     -3.131076000      1.116935000
H        2.497350000      1.251885000     -2.165256000
H        1.095756000      0.029459000     -1.697104000
39
[Cp*OsB4H9]
C       -0.776323000      0.415864000      1.491928000
C       -0.778155000     -0.994687000      1.201148000
C       -1.415505000     -1.184882000     -0.078983000
C       -1.822376000      0.104978000     -0.564718000
C       -1.442742000      1.094351000      0.399381000
C       -0.294862000      1.055239000      2.759348000
H       -1.101951000      1.091974000      3.511291000
H        0.049766000      2.082905000      2.579972000
H        0.546216000      0.495275000      3.190365000
C       -0.305622000     -2.091564000      2.106530000
H       -1.154580000     -2.530049000      2.658477000
H        0.422120000     -1.720435000      2.839810000
H        0.179311000     -2.894676000      1.534310000
C       -1.740203000     -2.503586000     -0.712159000
H       -2.732660000     -2.857572000     -0.382029000
H       -1.000939000     -3.268864000     -0.442590000
H       -1.756619000     -2.430113000     -1.808604000
C       -2.579019000      0.356302000     -1.834257000
H       -2.297471000     -0.363369000     -2.615539000
H       -2.391875000      1.367190000     -2.222073000
H       -3.665056000      0.257800000     -1.663150000
C       -1.769393000      2.557816000      0.346003000
H       -2.745594000      2.756737000      0.821695000
H       -1.820442000      2.922190000     -0.689384000
H       -1.012543000      3.156098000      0.871816000
B        1.655085000     -1.671398000     -1.067743000
B        2.387161000     -0.750103000      0.308977000
B        2.417104000      1.070227000      0.165821000
B        1.419713000      1.670999000     -1.196405000
Os       0.508609000      0.099993000     -0.322645000
H        1.982177000     -1.589779000     -2.232140000
H        1.285187000     -2.764188000     -0.692399000
H        2.576093000     -1.160948000      1.428063000
H        2.679451000      1.746769000      1.130482000
H        3.384969000      0.158762000      0.058163000
H        2.820571000      1.694901000     -0.918118000
H        1.276671000      2.752068000     -1.702052000
H        1.040029000      0.634570000     -1.953612000
H        2.932764000     -1.594322000     -0.520307000
39
[Cp*OsB4H9]-ts
C       -0.649115000     -0.726385000      1.375442000
C       -1.421766000     -1.168423000      0.235728000
C       -1.877090000     -0.000163000     -0.459357000
C       -1.421873000      1.168338000      0.235398000
C       -0.649226000      0.726701000      1.375248000
C       -0.098759000     -1.602004000      2.458833000
H       -0.867970000     -1.792299000      3.227176000
H        0.764744000     -1.132816000      2.948011000
H        0.232775000     -2.569221000      2.057955000
C       -1.781103000     -2.586487000     -0.090991000
H       -2.746949000     -2.859727000      0.368749000
H       -1.019784000     -3.285732000      0.278905000
H       -1.869573000     -2.740293000     -1.175670000
C       -2.713905000     -0.000332000     -1.701258000
H       -3.786666000     -0.000185000     -1.440927000
H       -2.520259000     -0.890308000     -2.315958000
H       -2.520099000      0.889384000     -2.316285000
C       -1.781365000      2.586283000     -0.091669000
H       -1.869839000      2.739818000     -1.176388000
H       -1.020122000      3.285694000      0.278071000
H       -2.747247000      2.859534000      0.367989000
C       -0.099005000      1.602688000      2.458411000
H       -0.868405000      1.793450000      3.226446000
H        0.232820000      2.569675000      2.057215000
H        0.764262000      1.133546000      2.948047000
B        1.448920000     -1.739728000     -1.173342000
B        2.404666000     -0.914729000      0.093041000
B        2.404664000      0.914593000      0.093138000
B        1.449087000      1.739662000     -1.173282000
Os       0.483363000     -0.000005000     -0.355410000
H        1.387473000     -1.265488000     -2.300777000
H        1.180554000     -2.908003000     -1.024630000
H        2.700464000     -1.421634000      1.146778000
H        2.700530000      1.421504000      1.146848000
H        3.368271000     -0.000067000     -0.177567000
H        2.811855000      1.699060000     -0.879998000
H        1.180682000      2.907937000     -1.024605000
H        1.387612000      1.265392000     -2.300714000
H        2.811876000     -1.699148000     -0.879988000
