# Supplementary material for: All-boron analogue of planar benzene on an osmium template
Source: Chem Sci. 2025 Oct 24;17(1):196–204. doi: 10.1039/d5sc06992k (PMC12606463; doi:10.1039/d5sc06992k)
Supplement: SC-017-D5SC06992K-s003 [file SC-017-D5SC06992K-s003.cif]

# Supplementary Information (SI) for Chemical Science.
# This journal is © The Royal Society of Chemistry 2025

####################################################################### 
# 
# This file contains crystal structure data downloaded from the 
# Cambridge Structural Database (CSD) hosted by the Cambridge 
# Crystallographic Data Centre (CCDC).
# 
# Full information about CCDC data access policies and citation 
# guidelines are available at http://www.ccdc.cam.ac.uk/access/V1 
# 
# Audit and citation data items may have been added by the CCDC. 
# Please retain this information to preserve the provenance of 
# this file and to allow appropriate attribution of the data. 
# 
#######################################################################

data_kk3
_database_code_depnum_ccdc_archive 'CCDC 2438685'
loop_
_audit_author_name
_audit_author_address
'Dr. Babu Varghese'
;Indian Institute of Technology Madras
India
;
_audit_update_record             
;
2025-09-01 deposited with the CCDC.	2025-10-21 downloaded from the CCDC.
;

_audit_creation_method           SHELXL-2019/3
_shelx_SHELXL_version_number     2019/3
_chemical_name_systematic        ?
_chemical_name_common            ?
_chemical_melting_point          ?
_chemical_formula_moiety         ?
_chemical_formula_sum            'C10 H26 B6 Os'
_chemical_formula_weight         401.37

loop_
_atom_type_symbol
_atom_type_description
_atom_type_scat_dispersion_real
_atom_type_scat_dispersion_imag
_atom_type_scat_source
C C 0.0033 0.0016 'International Tables Vol C Tables 4.2.6.8 and 6.1.1.4'
H H 0.0000 0.0000 'International Tables Vol C Tables 4.2.6.8 and 6.1.1.4'
B B 0.0013 0.0007 'International Tables Vol C Tables 4.2.6.8 and 6.1.1.4'
Os Os -1.2165 7.6030 'International Tables Vol C Tables 4.2.6.8 and 6.1.1.4'

_space_group_crystal_system      monoclinic
_space_group_IT_number           4
_space_group_name_H-M_alt        'P 21'
_space_group_name_Hall           'P 2yb'

_shelx_space_group_comment       
;
The symmetry employed for this shelxl refinement is uniquely defined
by the following loop, which should always be used as a source of
symmetry information in preference to the above space-group names.
They are only intended as comments.
;

loop_
_space_group_symop_operation_xyz
'x, y, z'
'-x, y+1/2, -z'

_cell_length_a                   7.1489(2)
_cell_length_b                   13.4533(4)
_cell_length_c                   8.2583(2)
_cell_angle_alpha                90
_cell_angle_beta                 108.2260(10)
_cell_angle_gamma                90
_cell_volume                     754.41(4)
_cell_formula_units_Z            2
_cell_measurement_temperature    100(2)
_cell_measurement_reflns_used    4644
_cell_measurement_theta_min      2.8
_cell_measurement_theta_max      24.8

_exptl_crystal_description       block
_exptl_crystal_colour            colourless
_exptl_crystal_density_meas      ?
_exptl_crystal_density_method    ?
_exptl_crystal_density_diffrn    1.767
_exptl_crystal_F_000             384
_exptl_transmission_factor_min   ?
_exptl_transmission_factor_max   ?
_exptl_crystal_size_max          0.150
_exptl_crystal_size_mid          0.100
_exptl_crystal_size_min          0.080
_exptl_absorpt_coefficient_mu    8.423
_shelx_estimated_absorpt_T_min   0.365
_shelx_estimated_absorpt_T_max   0.552
_exptl_absorpt_correction_type   multi-scan
_exptl_absorpt_correction_T_min  0.29
_exptl_absorpt_correction_T_max  0.48
_exptl_absorpt_process_details   'SADABS (Bruker, 2016)'
_exptl_absorpt_special_details   ?
_diffrn_ambient_temperature      100(2)
_diffrn_radiation_wavelength     0.71073
_diffrn_radiation_type           MoK\a
_diffrn_source                   'Sealed tube'
_diffrn_measurement_device_type  
'Bruker D8 VENTURE diffractometer with PHOTON II detector'
_diffrn_measurement_method       '\w scans'
_diffrn_detector_area_resol_mean ?
_diffrn_reflns_number            21258
_diffrn_reflns_av_unetI/netI     0.0257
_diffrn_reflns_av_R_equivalents  0.0402
_diffrn_reflns_limit_h_min       -8
_diffrn_reflns_limit_h_max       9
_diffrn_reflns_limit_k_min       -17
_diffrn_reflns_limit_k_max       17
_diffrn_reflns_limit_l_min       -10
_diffrn_reflns_limit_l_max       10
_diffrn_reflns_theta_min         3.297
_diffrn_reflns_theta_max         27.907
_diffrn_reflns_theta_full        25.242
_diffrn_measured_fraction_theta_max 0.995
_diffrn_measured_fraction_theta_full 0.993
_diffrn_reflns_Laue_measured_fraction_max 0.995
_diffrn_reflns_Laue_measured_fraction_full 0.993
_diffrn_reflns_point_group_measured_fraction_max 0.995
_diffrn_reflns_point_group_measured_fraction_full 0.995
_reflns_number_total             3596
_reflns_number_gt                3541
_reflns_threshold_expression     'I > 2\s(I)'
_reflns_Friedel_coverage         0.920
_reflns_Friedel_fraction_max     0.995
_reflns_Friedel_fraction_full    0.997

_reflns_special_details          
;
 Reflections were merged by SHELXL according to the crystal
 class for the calculation of statistics and refinement.
 
 _reflns_Friedel_fraction is defined as the number of unique
 Friedel pairs measured divided by the number that would be
 possible theoretically, ignoring centric projections and
 systematic absences. Completness statistics refer to single and
 composite reflections containing twin component 1 only.
;

_computing_data_collection       'APEX3 (Bruker, 2016)'
_computing_cell_refinement       'APEX3/SAINT (Bruker, 2016)'
_computing_data_reduction        'SAINT/XPREP (Bruker, 2016)'
_computing_structure_solution    'SHELXT-2018/2 (Sheldrick, 2018)'
_computing_structure_refinement  'SHELXL-2019/2 (Sheldrick, 2019)'
_computing_molecular_graphics    
'ORTEP3 (Farrugia, 1997) and Mercury (Bruno et al., 2002)'
_computing_publication_material  'SHELXL-2019/2 (Sheldrick, 2019)'

_refine_special_details          
;
 Refined as a 2-component inversion twin.
;
_refine_ls_structure_factor_coef Fsqd
_refine_ls_matrix_type           full
_refine_ls_weighting_scheme      calc
_refine_ls_weighting_details     
'w=1/[\s^2^(Fo^2^)+(0.0082P)^2^+3.1748P] where P=(Fo^2^+2Fc^2^)/3'
_atom_sites_solution_primary     ?
_atom_sites_solution_secondary   ?
_atom_sites_solution_hydrogens   mixed
_refine_ls_hydrogen_treatment    mixed
_refine_ls_extinction_method     none
_refine_ls_extinction_coef       .
_refine_ls_abs_structure_details 
;
 Refined as an inversion twin.
;
_refine_ls_abs_structure_Flack   0.50(4)
_chemical_absolute_configuration ?
_refine_ls_number_reflns         3596
_refine_ls_number_parameters     304
_refine_ls_number_restraints     894
_refine_ls_R_factor_all          0.0221
_refine_ls_R_factor_gt           0.0215
_refine_ls_wR_factor_ref         0.0512
_refine_ls_wR_factor_gt          0.0506
_refine_ls_goodness_of_fit_ref   1.072
_refine_ls_restrained_S_all      1.000
_refine_ls_shift/su_max          0.011
_refine_ls_shift/su_mean         0.000

loop_
_atom_site_label
_atom_site_type_symbol
_atom_site_fract_x
_atom_site_fract_y
_atom_site_fract_z
_atom_site_U_iso_or_equiv
_atom_site_adp_type
_atom_site_occupancy
_atom_site_site_symmetry_order
_atom_site_calc_flag
_atom_site_refinement_flags_posn
_atom_site_refinement_flags_adp
_atom_site_refinement_flags_occupancy
_atom_site_disorder_assembly
_atom_site_disorder_group
C1 C 0.2811(14) 0.1023(11) 0.8617(17) 0.017(3) Uani 0.478(11) 1 d D U P A 1
C2 C 0.2462(17) 0.0262(11) 0.738(3) 0.018(3) Uani 0.478(11) 1 d D U P A 1
C3 C 0.1951(15) 0.0693(17) 0.574(2) 0.016(3) Uani 0.478(11) 1 d D U P A 1
C4 C 0.204(2) 0.1752(17) 0.594(2) 0.016(3) Uani 0.478(11) 1 d D U P A 1
C5 C 0.254(2) 0.1957(11) 0.773(3) 0.020(3) Uani 0.478(11) 1 d D U P A 1
C6 C 0.336(2) 0.0897(13) 1.0530(18) 0.037(5) Uani 0.478(11) 1 d D U P A 1
H6A H 0.304063 0.021946 1.079382 0.055 Uiso 0.478(11) 1 calc R U P A 1
H6B H 0.262029 0.137463 1.098734 0.055 Uiso 0.478(11) 1 calc R U P A 1
H6C H 0.477481 0.101418 1.104898 0.055 Uiso 0.478(11) 1 calc R U P A 1
C7 C 0.257(3) -0.0842(12) 0.775(3) 0.025(5) Uani 0.478(11) 1 d D U P A 1
H7A H 0.344556 -0.096091 0.890911 0.037 Uiso 0.478(11) 1 calc R U P A 1
H7B H 0.307770 -0.118746 0.693133 0.037 Uiso 0.478(11) 1 calc R U P A 1
H7C H 0.124790 -0.109168 0.764724 0.037 Uiso 0.478(11) 1 calc R U P A 1
C8 C 0.141(2) 0.0178(14) 0.406(2) 0.022(4) Uani 0.478(11) 1 d D U P A 1
H8A H 0.215276 -0.044204 0.416343 0.033 Uiso 0.478(11) 1 calc R U P A 1
H8B H 0.171303 0.061064 0.321749 0.033 Uiso 0.478(11) 1 calc R U P A 1
H8C H -0.000738 0.002973 0.367833 0.033 Uiso 0.478(11) 1 calc R U P A 1
C9 C 0.147(3) 0.2537(13) 0.453(3) 0.031(5) Uani 0.478(11) 1 d D U P A 1
H9A H 0.007340 0.270359 0.427269 0.047 Uiso 0.478(11) 1 calc R U P A 1
H9B H 0.170300 0.227412 0.350130 0.047 Uiso 0.478(11) 1 calc R U P A 1
H9C H 0.226919 0.313501 0.490826 0.047 Uiso 0.478(11) 1 calc R U P A 1
C10 C 0.268(3) 0.2986(13) 0.855(3) 0.041(5) Uani 0.478(11) 1 d D U P A 1
H10A H 0.354154 0.341266 0.813402 0.061 Uiso 0.478(11) 1 calc R U P A 1
H10B H 0.322907 0.292199 0.979593 0.061 Uiso 0.478(11) 1 calc R U P A 1
H10C H 0.136627 0.328301 0.826036 0.061 Uiso 0.478(11) 1 calc R U P A 1
C1' C 0.2793(14) 0.0665(14) 0.850(2) 0.020(3) Uani 0.522(11) 1 d D U P A 2
C2' C 0.2153(15) 0.0523(9) 0.669(2) 0.021(2) Uani 0.522(11) 1 d D U P A 2
C3' C 0.1946(15) 0.1470(11) 0.5888(18) 0.020(3) Uani 0.522(11) 1 d D U P A 2
C4' C 0.248(2) 0.2220(9) 0.719(2) 0.014(2) Uani 0.522(11) 1 d D U P A 2
C5' C 0.2998(18) 0.1716(13) 0.8798(18) 0.016(2) Uani 0.522(11) 1 d D U P A 2
C6' C 0.319(2) -0.0110(14) 0.989(3) 0.037(5) Uani 0.522(11) 1 d D U P A 2
H6'1 H 0.200480 -0.051800 0.972864 0.056 Uiso 0.522(11) 1 calc R U P A 2
H6'2 H 0.352117 0.022083 1.100642 0.056 Uiso 0.522(11) 1 calc R U P A 2
H6'3 H 0.428354 -0.053332 0.985160 0.056 Uiso 0.522(11) 1 calc R U P A 2
C7' C 0.173(2) -0.0464(14) 0.580(3) 0.053(5) Uani 0.522(11) 1 d D U P A 2
H7'1 H 0.189380 -0.099343 0.664963 0.079 Uiso 0.522(11) 1 calc R U P A 2
H7'2 H 0.264276 -0.057189 0.514817 0.079 Uiso 0.522(11) 1 calc R U P A 2
H7'3 H 0.037309 -0.046941 0.502833 0.079 Uiso 0.522(11) 1 calc R U P A 2
C8' C 0.127(2) 0.1673(18) 0.3999(19) 0.044(5) Uani 0.522(11) 1 d D U P A 2
H8'1 H 0.162770 0.235394 0.379240 0.066 Uiso 0.522(11) 1 calc R U P A 2
H8'2 H -0.016115 0.159334 0.354592 0.066 Uiso 0.522(11) 1 calc R U P A 2
H8'3 H 0.190844 0.120391 0.343020 0.066 Uiso 0.522(11) 1 calc R U P A 2
C9' C 0.243(3) 0.3343(12) 0.694(3) 0.039(5) Uani 0.522(11) 1 d D U P A 2
H9'1 H 0.105704 0.357306 0.661229 0.058 Uiso 0.522(11) 1 calc R U P A 2
H9'2 H 0.300226 0.351407 0.604905 0.058 Uiso 0.522(11) 1 calc R U P A 2
H9'3 H 0.318084 0.366519 0.801394 0.058 Uiso 0.522(11) 1 calc R U P A 2
C10' C 0.358(3) 0.2208(18) 1.053(2) 0.039(5) Uani 0.522(11) 1 d D U P A 2
H10D H 0.462016 0.269655 1.061164 0.058 Uiso 0.522(11) 1 calc R U P A 2
H10E H 0.406163 0.170284 1.142155 0.058 Uiso 0.522(11) 1 calc R U P A 2
H10F H 0.243056 0.254293 1.069061 0.058 Uiso 0.522(11) 1 calc R U P A 2
B1 B 0.761(5) 0.0462(16) 0.933(4) 0.041(4) Uani 1 1 d D U . . .
B2 B 0.762(4) 0.1767(14) 0.938(3) 0.029(3) Uani 1 1 d D U . . .
B3 B 0.707(4) 0.2512(13) 0.756(3) 0.031(4) Uani 1 1 d D U . . .
B4 B 0.651(4) 0.1895(18) 0.560(3) 0.037(4) Uani 1 1 d D U . . .
B5 B 0.629(4) 0.0590(18) 0.542(3) 0.033(4) Uani 1 1 d D U . . .
B6 B 0.693(4) -0.0090(18) 0.731(3) 0.038(4) Uani 1 1 d D U . . .
Os1 Os 0.51373(3) 0.1203(4) 0.73401(2) 0.01809(8) Uani 1 1 d . . . . .
H1A H 0.765(19) 0.034(8) 1.072(7) 0.038(13) Uiso 1 1 d D U . . .
H2A H 0.730(17) 0.230(7) 1.035(10) 0.030(13) Uiso 1 1 d D U . . .
H3A H 0.631(15) 0.325(4) 0.705(13) 0.033(13) Uiso 1 1 d D U . . .
H4A H 0.58(2) 0.215(9) 0.423(7) 0.038(13) Uiso 1 1 d D U . . .
H5A H 0.55(2) 0.005(7) 0.435(10) 0.036(13) Uiso 1 1 d D U . . .
H6D H 0.687(18) -0.090(4) 0.775(14) 0.043(13) Uiso 1 1 d D U . . .
H12 H 0.873(5) 0.111(3) 0.970(11) 0.036(9) Uiso 0.8333 1 d D U P . .
H23 H 0.838(8) 0.234(8) 0.875(10) 0.031(10) Uiso 0.8333 1 d D U P . .
H34 H 0.784(10) 0.230(11) 0.656(11) 0.035(10) Uiso 0.8333 1 d D U P . .
H45 H 0.734(8) 0.122(3) 0.530(11) 0.035(9) Uiso 0.8333 1 d D U P . .
H56 H 0.757(13) 0.010(11) 0.622(12) 0.038(10) Uiso 0.8333 1 d D U P . .
H61 H 0.834(6) 0.014(11) 0.839(9) 0.040(10) Uiso 0.8333 1 d D U P . .

loop_
_atom_site_aniso_label
_atom_site_aniso_U_11
_atom_site_aniso_U_22
_atom_site_aniso_U_33
_atom_site_aniso_U_23
_atom_site_aniso_U_13
_atom_site_aniso_U_12
C1 0.017(4) 0.017(6) 0.018(4) 0.004(4) 0.008(3) -0.007(4)
C2 0.018(4) 0.017(5) 0.018(5) 0.006(5) 0.004(4) -0.003(5)
C3 0.014(4) 0.015(5) 0.019(5) 0.004(5) 0.007(4) -0.001(5)
C4 0.015(4) 0.013(5) 0.022(5) 0.004(5) 0.009(4) -0.005(5)
C5 0.022(4) 0.016(5) 0.021(5) 0.002(5) 0.007(4) -0.004(5)
C6 0.033(7) 0.066(11) 0.021(6) -0.003(6) 0.022(6) -0.015(7)
C7 0.016(8) 0.021(9) 0.038(11) 0.018(9) 0.010(9) -0.003(6)
C8 0.024(8) 0.031(11) 0.011(7) -0.005(7) 0.005(6) -0.004(8)
C9 0.025(8) 0.025(9) 0.048(11) 0.018(8) 0.017(8) 0.017(6)
C10 0.024(9) 0.034(10) 0.075(14) -0.036(10) 0.033(10) -0.012(8)
C1' 0.020(4) 0.014(5) 0.024(5) 0.004(5) 0.004(4) 0.004(5)
C2' 0.022(4) 0.015(5) 0.023(5) 0.004(4) 0.002(4) -0.001(4)
C3' 0.021(4) 0.016(5) 0.021(4) 0.002(4) 0.003(4) 0.006(4)
C4' 0.015(4) 0.012(4) 0.017(4) 0.009(4) 0.007(4) -0.001(4)
C5' 0.012(4) 0.015(5) 0.021(4) 0.004(4) 0.006(4) -0.003(4)
C6' 0.024(7) 0.037(8) 0.054(10) 0.030(8) 0.017(7) 0.001(6)
C7' 0.033(9) 0.042(10) 0.081(14) -0.030(10) 0.016(9) -0.006(8)
C8' 0.030(8) 0.076(12) 0.020(7) 0.001(8) -0.004(6) 0.017(9)
C9' 0.043(11) 0.022(8) 0.063(13) 0.016(9) 0.034(10) 0.022(7)
C10' 0.044(9) 0.057(10) 0.028(7) -0.008(7) 0.029(7) -0.010(8)
B1 0.035(7) 0.043(7) 0.045(7) 0.010(6) 0.012(5) -0.001(6)
B2 0.018(5) 0.043(7) 0.024(5) -0.019(5) 0.003(4) -0.006(5)
B3 0.029(7) 0.011(5) 0.051(7) 0.000(5) 0.009(6) -0.006(4)
B4 0.028(7) 0.042(6) 0.038(8) 0.011(6) 0.008(6) -0.006(5)
B5 0.027(7) 0.046(7) 0.025(6) -0.005(5) 0.005(5) 0.000(6)
B6 0.029(7) 0.042(7) 0.044(7) 0.003(6) 0.013(6) 0.002(6)
Os1 0.01510(11) 0.01695(11) 0.02254(11) 0.0006(6) 0.00637(8) -0.0001(5)

_geom_special_details            
;
 All esds (except the esd in the dihedral angle between two l.s. planes)
 are estimated using the full covariance matrix.  The cell esds are taken
 into account individually in the estimation of esds in distances, angles
 and torsion angles; correlations between esds in cell parameters are only
 used when they are defined by crystal symmetry.  An approximate (isotropic)
 treatment of cell esds is used for estimating esds involving l.s. planes.
;

loop_
_geom_bond_atom_site_label_1
_geom_bond_atom_site_label_2
_geom_bond_distance
_geom_bond_site_symmetry_2
_geom_bond_publ_flag
C1 C2 1.41(2) . ?
C1 C5 1.436(19) . ?
C1 C6 1.514(17) . ?
C1 Os1 2.244(10) . ?
C2 C3 1.41(2) . ?
C2 C7 1.512(19) . ?
C2 Os1 2.303(12) . ?
C3 C4 1.434(15) . ?
C3 C8 1.495(18) . ?
C3 Os1 2.349(11) . ?
C4 C5 1.44(2) . ?
C4 C9 1.53(2) . ?
C4 Os1 2.277(14) . ?
C5 C10 1.532(19) . ?
C5 Os1 2.225(15) . ?
C6 H6A 0.9800 . ?
C6 H6B 0.9800 . ?
C6 H6C 0.9800 . ?
C7 H7A 0.9800 . ?
C7 H7B 0.9800 . ?
C7 H7C 0.9800 . ?
C8 H8A 0.9800 . ?
C8 H8B 0.9800 . ?
C8 H8C 0.9800 . ?
C9 H9A 0.9800 . ?
C9 H9B 0.9800 . ?
C9 H9C 0.9800 . ?
C10 H10A 0.9800 . ?
C10 H10B 0.9800 . ?
C10 H10C 0.9800 . ?
C1' C2' 1.433(19) . ?
C1' C5' 1.434(15) . ?
C1' C6' 1.513(17) . ?
C1' Os1 2.293(10) . ?
C2' C3' 1.423(18) . ?
C2' C7' 1.500(17) . ?
C2' Os1 2.228(10) . ?
C3' C4' 1.437(19) . ?
C3' C8' 1.506(18) . ?
C3' Os1 2.250(11) . ?
C4' C5' 1.431(19) . ?
C4' C9' 1.524(18) . ?
C4' Os1 2.310(14) . ?
C5' C10' 1.514(17) . ?
C5' Os1 2.327(13) . ?
C6' H6'1 0.9800 . ?
C6' H6'2 0.9800 . ?
C6' H6'3 0.9800 . ?
C7' H7'1 0.9800 . ?
C7' H7'2 0.9800 . ?
C7' H7'3 0.9800 . ?
C8' H8'1 0.9800 . ?
C8' H8'2 0.9800 . ?
C8' H8'3 0.9800 . ?
C9' H9'1 0.9800 . ?
C9' H9'2 0.9800 . ?
C9' H9'3 0.9800 . ?
C10' H10D 0.9800 . ?
C10' H10E 0.9800 . ?
C10' H10F 0.9800 . ?
B1 B6 1.75(2) . ?
B1 B2 1.756(17) . ?
B1 Os1 2.24(3) . ?
B1 H1A 1.15(3) . ?
B1 H12 1.16(3) . ?
B1 H61 1.15(3) . ?
B2 B3 1.75(2) . ?
B2 Os1 2.170(19) . ?
B2 H2A 1.15(3) . ?
B2 H12 1.16(3) . ?
B2 H23 1.15(3) . ?
B3 B4 1.75(2) . ?
B3 Os1 2.21(2) . ?
B3 H3A 1.15(3) . ?
B3 H23 1.15(3) . ?
B3 H34 1.16(3) . ?
B4 B5 1.764(14) . ?
B4 Os1 2.18(3) . ?
B4 H4A 1.15(3) . ?
B4 H34 1.16(3) . ?
B4 H45 1.16(3) . ?
B5 B6 1.74(2) . ?
B5 Os1 2.16(3) . ?
B5 H5A 1.15(3) . ?
B5 H45 1.16(3) . ?
B5 H56 1.15(3) . ?
B6 Os1 2.17(3) . ?
B6 H6D 1.15(3) . ?
B6 H56 1.16(3) . ?
B6 H61 1.16(3) . ?

loop_
_geom_angle_atom_site_label_1
_geom_angle_atom_site_label_2
_geom_angle_atom_site_label_3
_geom_angle
_geom_angle_site_symmetry_1
_geom_angle_site_symmetry_3
_geom_angle_publ_flag
C2 C1 C5 107.6(10) . . ?
C2 C1 C6 127.1(14) . . ?
C5 C1 C6 125.4(14) . . ?
C2 C1 Os1 74.2(5) . . ?
C5 C1 Os1 70.5(7) . . ?
C6 C1 Os1 121.0(6) . . ?
C3 C2 C1 109.2(10) . . ?
C3 C2 C7 125.3(18) . . ?
C1 C2 C7 125.5(17) . . ?
C3 C2 Os1 74.1(5) . . ?
C1 C2 Os1 69.6(5) . . ?
C7 C2 Os1 123.6(6) . . ?
C2 C3 C4 108.2(11) . . ?
C2 C3 C8 128.2(19) . . ?
C4 C3 C8 124(2) . . ?
C2 C3 Os1 70.6(5) . . ?
C4 C3 Os1 69.2(7) . . ?
C8 C3 Os1 125.7(6) . . ?
C3 C4 C5 107.1(11) . . ?
C3 C4 C9 128(2) . . ?
C5 C4 C9 125(2) . . ?
C3 C4 Os1 74.7(7) . . ?
C5 C4 Os1 69.4(7) . . ?
C9 C4 Os1 126.6(9) . . ?
C1 C5 C4 107.9(10) . . ?
C1 C5 C10 125.8(17) . . ?
C4 C5 C10 126.2(18) . . ?
C1 C5 Os1 72.0(7) . . ?
C4 C5 Os1 73.3(7) . . ?
C10 C5 Os1 122.3(9) . . ?
C1 C6 H6A 109.5 . . ?
C1 C6 H6B 109.5 . . ?
H6A C6 H6B 109.5 . . ?
C1 C6 H6C 109.5 . . ?
H6A C6 H6C 109.5 . . ?
H6B C6 H6C 109.5 . . ?
C2 C7 H7A 109.5 . . ?
C2 C7 H7B 109.5 . . ?
H7A C7 H7B 109.5 . . ?
C2 C7 H7C 109.5 . . ?
H7A C7 H7C 109.5 . . ?
H7B C7 H7C 109.5 . . ?
C3 C8 H8A 109.5 . . ?
C3 C8 H8B 109.5 . . ?
H8A C8 H8B 109.5 . . ?
C3 C8 H8C 109.5 . . ?
H8A C8 H8C 109.5 . . ?
H8B C8 H8C 109.5 . . ?
C4 C9 H9A 109.5 . . ?
C4 C9 H9B 109.5 . . ?
H9A C9 H9B 109.5 . . ?
C4 C9 H9C 109.5 . . ?
H9A C9 H9C 109.5 . . ?
H9B C9 H9C 109.5 . . ?
C5 C10 H10A 109.5 . . ?
C5 C10 H10B 109.5 . . ?
H10A C10 H10B 109.5 . . ?
C5 C10 H10C 109.5 . . ?
H10A C10 H10C 109.5 . . ?
H10B C10 H10C 109.5 . . ?
C2' C1' C5' 107.0(10) . . ?
C2' C1' C6' 128.6(18) . . ?
C5' C1' C6' 124.3(18) . . ?
C2' C1' Os1 69.1(5) . . ?
C5' C1' Os1 73.2(7) . . ?
C6' C1' Os1 123.4(6) . . ?
C3' C2' C1' 108.6(10) . . ?
C3' C2' C7' 126.1(17) . . ?
C1' C2' C7' 125.3(17) . . ?
C3' C2' Os1 72.3(5) . . ?
C1' C2' Os1 74.0(5) . . ?
C7' C2' Os1 120.9(6) . . ?
C2' C3' C4' 108.4(10) . . ?
C2' C3' C8' 126.7(15) . . ?
C4' C3' C8' 124.9(14) . . ?
C2' C3' Os1 70.6(5) . . ?
C4' C3' Os1 73.9(6) . . ?
C8' C3' Os1 121.6(6) . . ?
C5' C4' C3' 107.1(10) . . ?
C5' C4' C9' 125.6(16) . . ?
C3' C4' C9' 127.3(16) . . ?
C5' C4' Os1 72.7(7) . . ?
C3' C4' Os1 69.4(6) . . ?
C9' C4' Os1 125.6(8) . . ?
C4' C5' C1' 108.9(11) . . ?
C4' C5' C10' 125.8(16) . . ?
C1' C5' C10' 125.2(17) . . ?
C4' C5' Os1 71.4(7) . . ?
C1' C5' Os1 70.6(7) . . ?
C10' C5' Os1 126.1(8) . . ?
C1' C6' H6'1 109.5 . . ?
C1' C6' H6'2 109.5 . . ?
H6'1 C6' H6'2 109.5 . . ?
C1' C6' H6'3 109.5 . . ?
H6'1 C6' H6'3 109.5 . . ?
H6'2 C6' H6'3 109.5 . . ?
C2' C7' H7'1 109.5 . . ?
C2' C7' H7'2 109.5 . . ?
H7'1 C7' H7'2 109.5 . . ?
C2' C7' H7'3 109.5 . . ?
H7'1 C7' H7'3 109.5 . . ?
H7'2 C7' H7'3 109.5 . . ?
C3' C8' H8'1 109.5 . . ?
C3' C8' H8'2 109.5 . . ?
H8'1 C8' H8'2 109.5 . . ?
C3' C8' H8'3 109.5 . . ?
H8'1 C8' H8'3 109.5 . . ?
H8'2 C8' H8'3 109.5 . . ?
C4' C9' H9'1 109.5 . . ?
C4' C9' H9'2 109.5 . . ?
H9'1 C9' H9'2 109.5 . . ?
C4' C9' H9'3 109.5 . . ?
H9'1 C9' H9'3 109.5 . . ?
H9'2 C9' H9'3 109.5 . . ?
C5' C10' H10D 109.5 . . ?
C5' C10' H10E 109.5 . . ?
H10D C10' H10E 109.5 . . ?
C5' C10' H10F 109.5 . . ?
H10D C10' H10F 109.5 . . ?
H10E C10' H10F 109.5 . . ?
B6 B1 B2 116(2) . . ?
B6 B1 Os1 64.4(13) . . ?
B2 B1 Os1 64.4(13) . . ?
B6 B1 H1A 143(6) . . ?
B2 B1 H1A 97(6) . . ?
Os1 B1 H1A 124(7) . . ?
B6 B1 H12 122(5) . . ?
B2 B1 H12 40.7(16) . . ?
Os1 B1 H12 100(3) . . ?
H1A B1 H12 93(7) . . ?
B6 B1 H61 40.9(18) . . ?
B2 B1 H61 113(8) . . ?
Os1 B1 H61 95(5) . . ?
H1A B1 H61 138(10) . . ?
H12 B1 H61 92(7) . . ?
B3 B2 B1 124(2) . . ?
B3 B2 Os1 67.6(10) . . ?
B1 B2 Os1 68.7(14) . . ?
B3 B2 H2A 101(5) . . ?
B1 B2 H2A 130(6) . . ?
Os1 B2 H2A 118(6) . . ?
B3 B2 H12 126(5) . . ?
B1 B2 H12 40.7(16) . . ?
Os1 B2 H12 104(3) . . ?
H2A B2 H12 126(7) . . ?
B3 B2 H23 40.7(17) . . ?
B1 B2 H23 131(8) . . ?
Os1 B2 H23 105(3) . . ?
H2A B2 H23 97(9) . . ?
H12 B2 H23 103(7) . . ?
B2 B3 B4 116.6(16) . . ?
B2 B3 Os1 65.3(9) . . ?
B4 B3 Os1 65.7(12) . . ?
B2 B3 H3A 140(6) . . ?
B4 B3 H3A 97(5) . . ?
Os1 B3 H3A 117(6) . . ?
B2 B3 H23 40.8(17) . . ?
B4 B3 H23 125(8) . . ?
Os1 B3 H23 103(3) . . ?
H3A B3 H23 131(8) . . ?
B2 B3 H34 116(9) . . ?
B4 B3 H34 41.2(17) . . ?
Os1 B3 H34 100(5) . . ?
H3A B3 H34 103(10) . . ?
H23 B3 H34 97(9) . . ?
B3 B4 B5 123(2) . . ?
B3 B4 Os1 67.3(12) . . ?
B5 B4 Os1 65.4(19) . . ?
B3 B4 H4A 132(6) . . ?
B5 B4 H4A 102(7) . . ?
Os1 B4 H4A 128(8) . . ?
B3 B4 H34 41.3(17) . . ?
B5 B4 H34 124(9) . . ?
Os1 B4 H34 101(5) . . ?
H4A B4 H34 124(10) . . ?
B3 B4 H45 126(5) . . ?
B5 B4 H45 40.3(16) . . ?
Os1 B4 H45 100(3) . . ?
H4A B4 H45 98(8) . . ?
H34 B4 H45 99(7) . . ?
B6 B5 B4 117(2) . . ?
B6 B5 Os1 66.4(13) . . ?
B4 B5 Os1 67(2) . . ?
B6 B5 H5A 107(6) . . ?
B4 B5 H5A 134(7) . . ?
Os1 B5 H5A 127(8) . . ?
B6 B5 H45 118(5) . . ?
B4 B5 H45 40.3(16) . . ?
Os1 B5 H45 101(3) . . ?
H5A B5 H45 125(8) . . ?
B6 B5 H56 41.3(17) . . ?
B4 B5 H56 119(9) . . ?
Os1 B5 H56 102(5) . . ?
H5A B5 H56 101(10) . . ?
H45 B5 H56 92(8) . . ?
B5 B6 B1 123(2) . . ?
B5 B6 Os1 66.2(14) . . ?
B1 B6 Os1 68.8(13) . . ?
B5 B6 H6D 139(6) . . ?
B1 B6 H6D 98(6) . . ?
Os1 B6 H6D 133(7) . . ?
B5 B6 H56 41.0(17) . . ?
B1 B6 H56 126(9) . . ?
Os1 B6 H56 102(5) . . ?
H6D B6 H56 121(10) . . ?
B5 B6 H61 118(8) . . ?
B1 B6 H61 40.7(17) . . ?
Os1 B6 H61 99(6) . . ?
H6D B6 H61 97(10) . . ?
H56 B6 H61 94(9) . . ?
B5 Os1 B6 47.4(7) . . ?
B5 Os1 B2 107.2(10) . . ?
B6 Os1 B2 86.9(9) . . ?
B5 Os1 B4 47.9(4) . . ?
B6 Os1 B4 86.9(9) . . ?
B2 Os1 B4 86.3(8) . . ?
B5 Os1 B3 89.7(9) . . ?
B6 Os1 B3 106.6(3) . . ?
B2 Os1 B3 47.0(6) . . ?
B4 Os1 B3 47.0(7) . . ?
B5 Os1 C5 143.7(8) . . ?
B6 Os1 C5 153.0(9) . . ?
B2 Os1 C5 104.2(9) . . ?
B4 Os1 C5 117.9(9) . . ?
B3 Os1 C5 98.8(8) . . ?
B5 Os1 C2' 102.8(8) . . ?
B6 Os1 C2' 101.1(8) . . ?
B2 Os1 C2' 145.2(8) . . ?
B4 Os1 C2' 127.6(7) . . ?
B3 Os1 C2' 150.9(7) . . ?
B5 Os1 B1 88.5(10) . . ?
B6 Os1 B1 46.8(7) . . ?
B2 Os1 B1 46.9(4) . . ?
B4 Os1 B1 105.0(12) . . ?
B3 Os1 B1 88.0(9) . . ?
C5 Os1 B1 126.8(10) . . ?
C2' Os1 B1 118.1(9) . . ?
B5 Os1 C1 144.1(8) . . ?
B6 Os1 C1 116.5(9) . . ?
B2 Os1 C1 102.7(8) . . ?
B4 Os1 C1 155.0(8) . . ?
B3 Os1 C1 125.6(9) . . ?
C5 Os1 C1 37.5(5) . . ?
B1 Os1 C1 97.9(10) . . ?
B5 Os1 C3' 103.0(7) . . ?
B6 Os1 C3' 128.9(8) . . ?
B2 Os1 C3' 143.8(8) . . ?
B4 Os1 C3' 99.9(8) . . ?
B3 Os1 C3' 114.9(7) . . ?
C2' Os1 C3' 37.1(5) . . ?
B1 Os1 C3' 154.1(10) . . ?
B5 Os1 C4 106.5(8) . . ?
B6 Os1 C4 137.7(9) . . ?
B2 Os1 C4 135.4(10) . . ?
B4 Os1 C4 95.4(8) . . ?
B3 Os1 C4 105.5(8) . . ?
C5 Os1 C4 37.2(5) . . ?
B1 Os1 C4 159.6(10) . . ?
C1 Os1 C4 61.9(4) . . ?
B5 Os1 C1' 132.9(9) . . ?
B6 Os1 C1' 105.3(9) . . ?
B2 Os1 C1' 108.2(9) . . ?
B4 Os1 C1' 161.2(8) . . ?
B3 Os1 C1' 137.4(9) . . ?
C2' Os1 C1' 36.9(5) . . ?
B1 Os1 C1' 93.7(10) . . ?
C3' Os1 C1' 61.4(4) . . ?

loop_
_geom_torsion_atom_site_label_1
_geom_torsion_atom_site_label_2
_geom_torsion_atom_site_label_3
_geom_torsion_atom_site_label_4
_geom_torsion
_geom_torsion_site_symmetry_1
_geom_torsion_site_symmetry_2
_geom_torsion_site_symmetry_3
_geom_torsion_site_symmetry_4
_geom_torsion_publ_flag
C5 C1 C2 C3 -0.9(6) . . . . ?
C6 C1 C2 C3 178.8(7) . . . . ?
Os1 C1 C2 C3 -64.0(4) . . . . ?
C5 C1 C2 C7 -179.5(9) . . . . ?
C6 C1 C2 C7 0.3(9) . . . . ?
Os1 C1 C2 C7 117.4(7) . . . . ?
C5 C1 C2 Os1 63.1(7) . . . . ?
C6 C1 C2 Os1 -117.2(7) . . . . ?
C1 C2 C3 C4 2.0(6) . . . . ?
C7 C2 C3 C4 -179.4(9) . . . . ?
Os1 C2 C3 C4 -59.2(7) . . . . ?
C1 C2 C3 C8 -178.2(7) . . . . ?
C7 C2 C3 C8 0.4(9) . . . . ?
Os1 C2 C3 C8 120.6(8) . . . . ?
C1 C2 C3 Os1 61.2(4) . . . . ?
C7 C2 C3 Os1 -120.3(7) . . . . ?
C2 C3 C4 C5 -2.3(10) . . . . ?
C8 C3 C4 C5 177.9(9) . . . . ?
Os1 C3 C4 C5 -62.3(8) . . . . ?
C2 C3 C4 C9 -175.2(11) . . . . ?
C8 C3 C4 C9 4.9(17) . . . . ?
Os1 C3 C4 C9 124.7(13) . . . . ?
C2 C3 C4 Os1 60.1(5) . . . . ?
C8 C3 C4 Os1 -119.8(8) . . . . ?
C2 C1 C5 C4 -0.5(10) . . . . ?
C6 C1 C5 C4 179.7(9) . . . . ?
Os1 C1 C5 C4 65.0(9) . . . . ?
C2 C1 C5 C10 177.2(10) . . . . ?
C6 C1 C5 C10 -2.5(16) . . . . ?
Os1 C1 C5 C10 -117.2(12) . . . . ?
C2 C1 C5 Os1 -65.5(5) . . . . ?
C6 C1 C5 Os1 114.7(8) . . . . ?
C3 C4 C5 C1 1.7(12) . . . . ?
C9 C4 C5 C1 174.9(11) . . . . ?
Os1 C4 C5 C1 -64.1(8) . . . . ?
C3 C4 C5 C10 -176.0(11) . . . . ?
C9 C4 C5 C10 -3(2) . . . . ?
Os1 C4 C5 C10 118.2(13) . . . . ?
C3 C4 C5 Os1 65.8(9) . . . . ?
C9 C4 C5 Os1 -121.0(13) . . . . ?
C5' C1' C2' C3' -0.7(5) . . . . ?
C6' C1' C2' C3' 178.8(7) . . . . ?
Os1 C1' C2' C3' -64.5(4) . . . . ?
C5' C1' C2' C7' -179.3(8) . . . . ?
C6' C1' C2' C7' 0.2(9) . . . . ?
Os1 C1' C2' C7' 116.8(7) . . . . ?
C5' C1' C2' Os1 63.9(6) . . . . ?
C6' C1' C2' Os1 -116.6(7) . . . . ?
C1' C2' C3' C4' 0.9(5) . . . . ?
C7' C2' C3' C4' 179.5(8) . . . . ?
Os1 C2' C3' C4' -64.8(6) . . . . ?
C1' C2' C3' C8' -178.9(7) . . . . ?
C7' C2' C3' C8' -0.3(9) . . . . ?
Os1 C2' C3' C8' 115.5(7) . . . . ?
C1' C2' C3' Os1 65.7(4) . . . . ?
C7' C2' C3' Os1 -115.7(7) . . . . ?
C2' C3' C4' C5' -0.7(9) . . . . ?
C8' C3' C4' C5' 179.0(8) . . . . ?
Os1 C3' C4' C5' -63.4(8) . . . . ?
C2' C3' C4' C9' -177.7(10) . . . . ?
C8' C3' C4' C9' 2.0(15) . . . . ?
Os1 C3' C4' C9' 119.6(12) . . . . ?
C2' C3' C4' Os1 62.7(4) . . . . ?
C8' C3' C4' Os1 -117.6(7) . . . . ?
C3' C4' C5' C1' 0.3(11) . . . . ?
C9' C4' C5' C1' 177.4(10) . . . . ?
Os1 C4' C5' C1' -60.9(8) . . . . ?
C3' C4' C5' C10' -177.2(10) . . . . ?
C9' C4' C5' C10' -0.1(19) . . . . ?
Os1 C4' C5' C10' 121.6(12) . . . . ?
C3' C4' C5' Os1 61.2(7) . . . . ?
C9' C4' C5' Os1 -121.7(12) . . . . ?
C2' C1' C5' C4' 0.3(10) . . . . ?
C6' C1' C5' C4' -179.3(8) . . . . ?
Os1 C1' C5' C4' 61.4(8) . . . . ?
C2' C1' C5' C10' 177.8(9) . . . . ?
C6' C1' C5' C10' -1.8(16) . . . . ?
Os1 C1' C5' C10' -121.1(12) . . . . ?
C2' C1' C5' Os1 -61.1(4) . . . . ?
C6' C1' C5' Os1 119.3(7) . . . . ?
B6 B1 B2 B3 -2(5) . . . . ?
Os1 B1 B2 B3 -41(3) . . . . ?
B6 B1 B2 Os1 39(3) . . . . ?
B1 B2 B3 B4 -1(4) . . . . ?
Os1 B2 B3 B4 -42.6(18) . . . . ?
B1 B2 B3 Os1 42(3) . . . . ?
B2 B3 B4 B5 6(4) . . . . ?
Os1 B3 B4 B5 -37(3) . . . . ?
B2 B3 B4 Os1 42.4(17) . . . . ?
B3 B4 B5 B6 -7(5) . . . . ?
Os1 B4 B5 B6 -45(2) . . . . ?
B3 B4 B5 Os1 37(3) . . . . ?
B4 B5 B6 B1 4(4) . . . . ?
Os1 B5 B6 B1 -40(2) . . . . ?
B4 B5 B6 Os1 45(3) . . . . ?
B2 B1 B6 B5 0(4) . . . . ?
Os1 B1 B6 B5 39(2) . . . . ?
B2 B1 B6 Os1 -39(3) . . . . ?

_refine_diff_density_max         2.617
_refine_diff_density_min         -1.694
_refine_diff_density_rms         0.130

_shelx_res_file                  
;
TITL SIR92 run in space group P 21
    kk3.res
    created by SHELXL-2019/3 at 17:19:22 on 27-Jun-2025
CELL  0.71073   7.1489  13.4533   8.2583   90.000  108.226   90.000
ZERR     2.00   0.0002   0.0004   0.0002    0.000    0.001    0.000
LATT  -1
SYMM  - X, 1/2 + Y, - Z
SFAC  C    H    B    OS
UNIT  20 52 12 2
MERG   2
OMIT     0  -2   0
OMIT     0   2   0
OMIT     0   1   1
OMIT     0  -1   1
OMIT     1   0   0
OMIT     0   0   1
OMIT     1   0   1
TWIN
SIMU  0.01 0.02 3.5 C1 > C5 C1' > C5'
SIMU  0.02 0.04 4.5 C6 > C10 C6' > C10'
DFIX  1.41 0.02 C1 C2 C2 C3 C3 C4 C4 C5 C5 C1
SADI  0.02 C1 C3 C2 C4 C3 C5 C4 C1 C5 C2
DFIX  1.52 0.02 C1 C6 C2 C7 C3 C8 C4 C9 C5 C10
DFIX  1.41 0.02 C1' C2' C2' C3' C3' C4' C4' C5' C5' C1'
SADI  0.02 C1' C3' C2' C4' C3' C5' C4' C1' C5' C2'
DFIX  1.52 0.02 C1' C6' C2' C7' C3' C8' C4' C9' C5' C10'
SADI  0.03 C6 C7 C7 C8 C8 C9 C9 C10 C10 C6
SADI  0.03 C6' C8' C7' C9' C8' C10' C9' C6' C10' C7'
FLAT  0.02 C1 > C10
FLAT  0.02 C1' > C10'
SIMU  0.02 0.04 3.5 B1 > B6
SADI  0.03 B1 B2 B2 B3 B3 B4 B4 B5 B5 B6 B6 B1
DFIX  1.15 0.02 B1 H1A B1 H12 B1 H61 B2 H2A B2 H23 B2 H12
DFIX  1.15 0.02 B3 H23 B3 H3A B3 H34 B4 H4A B4 H34 B4 H45 B5 H45
DFIX  1.15 0.02 B5 H5A B5 H56 B6 H61 B6 H6D B6 H56
SIMU  0.02 0.04 2.5 B1 H1A H12 H61
SIMU  0.02 0.04 2.5 B2 H2A H23 H12
SIMU  0.02 0.04 2.5 B3 H23 H3A H34
SIMU  0.02 0.04 2.5 B4 H4A H34 H45
SIMU  0.02 0.04 2.5 B5 H5A H45 H56
SIMU  0.02 0.04 2.5 B6 H6D H61 H56
ISOR  0.015 C1 > B6
ISOR  0.005 C6 C9 C6' C10'
FMAP   2
PLAN   15
SIZE     0.080   0.100   0.150
ACTA
BOND   $H
CONF
L.S.  11
TEMP  -173.00
WGHT    0.008200    3.174800
BASF   0.50302
FVAR       0.69749   0.47771
PART    1
C1    1    0.281075    0.102260    0.861712    21.00000    0.01726    0.01695 =
         0.01811    0.00379    0.00773   -0.00666
C2    1    0.246214    0.026165    0.738200    21.00000    0.01824    0.01666 =
         0.01803    0.00645    0.00432   -0.00261
C3    1    0.195148    0.069261    0.574398    21.00000    0.01397    0.01451 =
         0.01949    0.00358    0.00691   -0.00095
C4    1    0.204060    0.175225    0.593838    21.00000    0.01451    0.01305 =
         0.02223    0.00388    0.00896   -0.00468
C5    1    0.254154    0.195689    0.773200    21.00000    0.02205    0.01638 =
         0.02119    0.00216    0.00688   -0.00350
C6    1    0.336005    0.089661    1.053049    21.00000    0.03313    0.06574 =
         0.02061   -0.00335    0.02213   -0.01490
AFIX 137
H6A   2    0.304063    0.021946    1.079382    21.00000   -1.50000
H6B   2    0.262029    0.137463    1.098734    21.00000   -1.50000
H6C   2    0.477481    0.101418    1.104898    21.00000   -1.50000
AFIX   0
C7    1    0.256760   -0.084168    0.774978    21.00000    0.01640    0.02070 =
         0.03849    0.01811    0.01029   -0.00254
AFIX 137
H7A   2    0.344556   -0.096091    0.890911    21.00000   -1.50000
H7B   2    0.307770   -0.118746    0.693133    21.00000   -1.50000
H7C   2    0.124790   -0.109168    0.764724    21.00000   -1.50000
AFIX   0
C8    1    0.140545    0.017846    0.405539    21.00000    0.02368    0.03097 =
         0.01085   -0.00475    0.00528   -0.00405
AFIX 137
H8A   2    0.215276   -0.044204    0.416343    21.00000   -1.50000
H8B   2    0.171303    0.061064    0.321749    21.00000   -1.50000
H8C   2   -0.000738    0.002973    0.367833    21.00000   -1.50000
AFIX   0
C9    1    0.147035    0.253667    0.452857    21.00000    0.02494    0.02478 =
         0.04762    0.01826    0.01658    0.01733
AFIX 137
H9A   2    0.007340    0.270359    0.427269    21.00000   -1.50000
H9B   2    0.170300    0.227412    0.350130    21.00000   -1.50000
H9C   2    0.226919    0.313501    0.490826    21.00000   -1.50000
AFIX   0
C10   1    0.268229    0.298638    0.855469    21.00000    0.02422    0.03422 =
         0.07520   -0.03582    0.03266   -0.01169
AFIX 137
H10A  2    0.354154    0.341266    0.813402    21.00000   -1.50000
H10B  2    0.322907    0.292199    0.979593    21.00000   -1.50000
H10C  2    0.136627    0.328301    0.826036    21.00000   -1.50000
AFIX   0
PART    2
C1'   1    0.279257    0.066531    0.850041   -21.00000    0.01955    0.01401 =
         0.02395    0.00352    0.00402    0.00359
C2'   1    0.215295    0.052254    0.669018   -21.00000    0.02184    0.01546 =
         0.02314    0.00351    0.00248   -0.00092
C3'   1    0.194562    0.147003    0.588767   -21.00000    0.02056    0.01605 =
         0.02083    0.00194    0.00292    0.00582
C4'   1    0.248388    0.221967    0.719191   -21.00000    0.01471    0.01157 =
         0.01732    0.00884    0.00741   -0.00098
C5'   1    0.299819    0.171598    0.879832   -21.00000    0.01196    0.01520 =
         0.02089    0.00411    0.00553   -0.00310
C6'   1    0.318508   -0.010953    0.989453   -21.00000    0.02431    0.03656 =
         0.05383    0.02992    0.01736    0.00122
AFIX 137
H6'1  2    0.200480   -0.051800    0.972864   -21.00000   -1.50000
H6'2  2    0.352117    0.022083    1.100642   -21.00000   -1.50000
H6'3  2    0.428354   -0.053332    0.985160   -21.00000   -1.50000
AFIX   0
C7'   1    0.172889   -0.046353    0.580209   -21.00000    0.03319    0.04213 =
         0.08123   -0.02977    0.01645   -0.00615
AFIX 137
H7'1  2    0.189380   -0.099343    0.664963   -21.00000   -1.50000
H7'2  2    0.264276   -0.057189    0.514817   -21.00000   -1.50000
H7'3  2    0.037309   -0.046941    0.502833   -21.00000   -1.50000
AFIX   0
C8'   1    0.127124    0.167304    0.399905   -21.00000    0.02965    0.07555 =
         0.01952    0.00077   -0.00396    0.01742
AFIX 137
H8'1  2    0.162770    0.235394    0.379240   -21.00000   -1.50000
H8'2  2   -0.016115    0.159334    0.354592   -21.00000   -1.50000
H8'3  2    0.190844    0.120391    0.343020   -21.00000   -1.50000
AFIX   0
C9'   1    0.242582    0.334329    0.694473   -21.00000    0.04323    0.02175 =
         0.06285    0.01624    0.03415    0.02153
AFIX 137
H9'1  2    0.105704    0.357306    0.661229   -21.00000   -1.50000
H9'2  2    0.300226    0.351407    0.604905   -21.00000   -1.50000
H9'3  2    0.318084    0.366519    0.801394   -21.00000   -1.50000
AFIX   0
C10'  1    0.357882    0.220795    1.053350   -21.00000    0.04364    0.05736 =
         0.02765   -0.00772    0.02881   -0.01019
AFIX 137
H10D  2    0.462016    0.269655    1.061164   -21.00000   -1.50000
H10E  2    0.406163    0.170284    1.142155   -21.00000   -1.50000
H10F  2    0.243056    0.254293    1.069061   -21.00000   -1.50000
AFIX   0
PART    0
B1    3    0.761295    0.046166    0.933439    11.00000    0.03463    0.04280 =
         0.04484    0.00974    0.01185   -0.00101
B2    3    0.762364    0.176673    0.938469    11.00000    0.01805    0.04339 =
         0.02417   -0.01874    0.00329   -0.00584
B3    3    0.706647    0.251192    0.756368    11.00000    0.02924    0.01106 =
         0.05139    0.00045    0.00867   -0.00645
B4    3    0.650987    0.189455    0.560374    11.00000    0.02799    0.04216 =
         0.03845    0.01130    0.00772   -0.00645
B5    3    0.628814    0.059029    0.542426    11.00000    0.02657    0.04621 =
         0.02490   -0.00491    0.00541   -0.00015
B6    3    0.693082   -0.009001    0.731211    11.00000    0.02934    0.04159 =
         0.04421    0.00281    0.01324    0.00212
OS1   4    0.513731    0.120349    0.734015    11.00000    0.01510    0.01695 =
         0.02254    0.00064    0.00637   -0.00013
H1A   2    0.764530    0.033546    1.072069    11.00000    0.03797
H2A   2    0.729588    0.230492    1.034909    11.00000    0.03018
H3A   2    0.631442    0.325351    0.705019    11.00000    0.03342
H4A   2    0.575830    0.215170    0.423147    11.00000    0.03774
H5A   2    0.549381    0.005425    0.435119    11.00000    0.03569
H6D   2    0.687439   -0.089914    0.774529    11.00000    0.04300
H12   2    0.872855    0.111107    0.969963    10.83333    0.03628
H23   2    0.838254    0.233609    0.875260    10.83333    0.03120
H34   2    0.783729    0.229914    0.656073    10.83333    0.03468
H45   2    0.734096    0.121757    0.529967    10.83333    0.03511
H56   2    0.756986    0.010227    0.622076    10.83333    0.03802
H61   2    0.834487    0.013632    0.838781    10.83333    0.04027
HKLF    4


REM  SIR92 run in space group P 21
REM wR2 = 0.0512, GooF = S = 1.072, Restrained GooF = 1.000 for all data
REM R1 = 0.0215 for 3541 Fo > 4sig(Fo) and 0.0221 for all 3596 data
REM 304 parameters refined using 894 restraints

END

WGHT      0.0084      3.1836

REM Highest difference peak  2.617,  deepest hole -1.694,  1-sigma level  0.130
Q1    1   0.4467  0.1206  0.7949  11.00000  0.05    2.62
Q2    1   0.6194  0.1204  0.7034  11.00000  0.05    2.34
Q3    1   0.4540  0.1203  0.6587  11.00000  0.05    0.99
Q4    1   0.3209  0.1788  0.8010  11.00000  0.05    0.45
Q5    1   0.3530  0.0810  0.8564  11.00000  0.05    0.44
Q6    1   0.3253  0.0611  0.8017  11.00000  0.05    0.43
Q7    1   0.6155  0.0333  0.6251  11.00000  0.05    0.41
Q8    1   0.2011  0.1756  0.5447  11.00000  0.05    0.40
Q9    1   0.0889  0.1204  0.4048  11.00000  0.05    0.40
Q10   1   0.3755  0.1348  0.8852  11.00000  0.05    0.40
Q11   1   0.7333  0.1792  0.7719  11.00000  0.05    0.39
Q12   1   0.0038  0.1201  0.7717  11.00000  0.05    0.39
Q13   1   0.6344  0.2007  0.6434  11.00000  0.05    0.39
Q14   1   0.7939  0.1120  0.5963  11.00000  0.05    0.36
Q15   1   0.6601  0.2245  0.8010  11.00000  0.05    0.35
;
_shelx_res_checksum              81523
####################################################################### 
# 
# This file contains crystal structure data downloaded from the 
# Cambridge Structural Database (CSD) hosted by the Cambridge 
# Crystallographic Data Centre (CCDC).
# 
# Full information about CCDC data access policies and citation 
# guidelines are available at http://www.ccdc.cam.ac.uk/access/V1 
# 
# Audit and citation data items may have been added by the CCDC. 
# Please retain this information to preserve the provenance of 
# this file and to allow appropriate attribution of the data. 
# 
#######################################################################

data_KB4
_database_code_depnum_ccdc_archive 'CCDC 2438789'
loop_
_audit_author_name
_audit_author_address
'Dr. Babu Varghese'
;Indian Institute of Technology, Madras
India
;
_audit_update_record             
;
2025-03-31 deposited with the CCDC.	2025-10-21 downloaded from the CCDC.
;

_audit_creation_method           SHELXL-2019/3
_shelx_SHELXL_version_number     2019/3
_chemical_name_systematic        ?
_chemical_name_common            ?
_chemical_melting_point          ?
_chemical_formula_moiety         ?
_chemical_formula_sum            'C10 H24 B4 Os'
_chemical_formula_weight         377.73

loop_
_atom_type_symbol
_atom_type_description
_atom_type_scat_dispersion_real
_atom_type_scat_dispersion_imag
_atom_type_scat_source
C C 0.0033 0.0016 'International Tables Vol C Tables 4.2.6.8 and 6.1.1.4'
H H 0.0000 0.0000 'International Tables Vol C Tables 4.2.6.8 and 6.1.1.4'
B B 0.0013 0.0007 'International Tables Vol C Tables 4.2.6.8 and 6.1.1.4'
Os Os -1.2165 7.6030 'International Tables Vol C Tables 4.2.6.8 and 6.1.1.4'

_space_group_crystal_system      orthorhombic
_space_group_IT_number           19
_space_group_name_H-M_alt        'P 21 21 21'
_space_group_name_Hall           'P 2ac 2ab'

_shelx_space_group_comment       
;
The symmetry employed for this shelxl refinement is uniquely defined
by the following loop, which should always be used as a source of
symmetry information in preference to the above space-group names.
They are only intended as comments.
;

loop_
_space_group_symop_operation_xyz
'x, y, z'
'-x+1/2, -y, z+1/2'
'-x, y+1/2, -z+1/2'
'x+1/2, -y+1/2, -z'

_cell_length_a                   8.1325(3)
_cell_length_b                   12.8806(5)
_cell_length_c                   14.1056(4)
_cell_angle_alpha                90
_cell_angle_beta                 90
_cell_angle_gamma                90
_cell_volume                     1477.58(9)
_cell_formula_units_Z            4
_cell_measurement_temperature    150(2)
_cell_measurement_reflns_used    8224
_cell_measurement_theta_min      2.8
_cell_measurement_theta_max      25.2

_exptl_crystal_description       block
_exptl_crystal_colour            colourless
_exptl_crystal_density_meas      ?
_exptl_crystal_density_method    ?
_exptl_crystal_density_diffrn    1.698
_exptl_crystal_F_000             720
_exptl_transmission_factor_min   ?
_exptl_transmission_factor_max   ?
_exptl_crystal_size_max          0.080
_exptl_crystal_size_mid          0.060
_exptl_crystal_size_min          0.060
_exptl_absorpt_coefficient_mu    8.597
_shelx_estimated_absorpt_T_min   0.546
_shelx_estimated_absorpt_T_max   0.627
_exptl_absorpt_correction_type   multi-scan
_exptl_absorpt_correction_T_min  0.53
_exptl_absorpt_correction_T_max  0.69
_exptl_absorpt_process_details   'SADABS (Bruker,2016)'
_exptl_absorpt_special_details   ?
_diffrn_ambient_temperature      150(2)
_diffrn_radiation_wavelength     0.71073
_diffrn_radiation_type           MoK\a
_diffrn_source                   'Sealed tube'
_diffrn_measurement_device_type  'Bruker Kappa Apex3 CMOS'
_diffrn_measurement_method       '\w scan'
_diffrn_detector_area_resol_mean ?
_diffrn_reflns_number            43248
_diffrn_reflns_av_unetI/netI     0.0171
_diffrn_reflns_av_R_equivalents  0.0389
_diffrn_reflns_limit_h_min       -10
_diffrn_reflns_limit_h_max       10
_diffrn_reflns_limit_k_min       -15
_diffrn_reflns_limit_k_max       15
_diffrn_reflns_limit_l_min       -17
_diffrn_reflns_limit_l_max       16
_diffrn_reflns_theta_min         2.141
_diffrn_reflns_theta_max         25.995
_diffrn_reflns_theta_full        25.242
_diffrn_measured_fraction_theta_max 0.999
_diffrn_measured_fraction_theta_full 0.999
_diffrn_reflns_Laue_measured_fraction_max 0.999
_diffrn_reflns_Laue_measured_fraction_full 0.999
_diffrn_reflns_point_group_measured_fraction_max 0.999
_diffrn_reflns_point_group_measured_fraction_full 0.999
_reflns_number_total             2895
_reflns_number_gt                2859
_reflns_threshold_expression     'I > 2\s(I)'
_reflns_Friedel_coverage         0.727
_reflns_Friedel_fraction_max     0.999
_reflns_Friedel_fraction_full    0.999

_reflns_special_details          
;
 Reflections were merged by SHELXL according to the crystal
 class for the calculation of statistics and refinement.
 
 _reflns_Friedel_fraction is defined as the number of unique
 Friedel pairs measured divided by the number that would be
 possible theoretically, ignoring centric projections and
 systematic absences.
;

_computing_data_collection       'APEX3 (Bruker, 2016)'
_computing_cell_refinement       'APEX3/SAINT (Bruker, 2016)'
_computing_data_reduction        'SAINT/XPREP (Bruker, 2016)'
_computing_structure_solution    'SHELXT-2018/2 (Sheldrick, 2018)'
_computing_structure_refinement  'SHELXL-2019/2 (Sheldrick, 2019)'
_computing_molecular_graphics    
'ORTEP3 (Farrugia, 1997) and Mercury (Bruno et al., 2002)'
_computing_publication_material  'SHELXL-2019/2 (Sheldrick, 2019)'

_refine_ls_structure_factor_coef Fsqd
_refine_ls_matrix_type           full
_refine_ls_weighting_scheme      calc
_refine_ls_weighting_details     
'w=1/[\s^2^(Fo^2^)+(0.0140P)^2^+1.6017P] where P=(Fo^2^+2Fc^2^)/3'
_atom_sites_solution_primary     ?
_atom_sites_solution_secondary   ?
_atom_sites_solution_hydrogens   mixed
_refine_ls_hydrogen_treatment    mixed
_refine_ls_extinction_method     'SHELXL-2019/2 (Sheldrick 2019)'
_refine_ls_extinction_coef       0.00064(15)
_refine_ls_extinction_expression Fc^*^=kFc[1+0.001xFc^2^\l^3^/sin(2\q)]^-1/4^
_refine_ls_abs_structure_details 
;
 Flack x determined using 1205 quotients [(I+)-(I-)]/[(I+)+(I-)]
 (Parsons, Flack and Wagner, Acta Cryst. B69 (2013) 249-259).
;
_refine_ls_abs_structure_Flack   0.004(4)
_chemical_absolute_configuration ?
_refine_ls_number_reflns         2895
_refine_ls_number_parameters     186
_refine_ls_number_restraints     118
_refine_ls_R_factor_all          0.0147
_refine_ls_R_factor_gt           0.0143
_refine_ls_wR_factor_ref         0.0355
_refine_ls_wR_factor_gt          0.0354
_refine_ls_goodness_of_fit_ref   1.152
_refine_ls_restrained_S_all      1.136
_refine_ls_shift/su_max          0.002
_refine_ls_shift/su_mean         0.000

loop_
_atom_site_label
_atom_site_type_symbol
_atom_site_fract_x
_atom_site_fract_y
_atom_site_fract_z
_atom_site_U_iso_or_equiv
_atom_site_adp_type
_atom_site_occupancy
_atom_site_site_symmetry_order
_atom_site_calc_flag
_atom_site_refinement_flags_posn
_atom_site_refinement_flags_adp
_atom_site_refinement_flags_occupancy
_atom_site_disorder_assembly
_atom_site_disorder_group
C1 C 0.7778(6) 0.4504(4) 0.4197(4) 0.0312(11) Uani 1 1 d . . . . .
C2 C 0.8197(6) 0.5584(4) 0.4185(4) 0.0269(10) Uani 1 1 d . . . . .
C3 C 0.6848(6) 0.6144(4) 0.3796(3) 0.0278(10) Uani 1 1 d . . . . .
C4 C 0.5578(5) 0.5423(5) 0.3574(3) 0.0303(10) Uani 1 1 d . . . . .
C5 C 0.6134(8) 0.4406(4) 0.3828(3) 0.0318(11) Uani 1 1 d . . . . .
C6 C 0.8912(9) 0.3635(4) 0.4438(5) 0.0502(14) Uani 1 1 d . . . . .
H6A H 0.952654 0.342891 0.387072 0.075 Uiso 1 1 calc R U . . .
H6B H 0.827289 0.304247 0.467087 0.075 Uiso 1 1 calc R U . . .
H6C H 0.968226 0.386163 0.493043 0.075 Uiso 1 1 calc R U . . .
C7 C 0.9831(7) 0.6047(5) 0.4449(5) 0.0443(14) Uani 1 1 d . . . . .
H7A H 1.046697 0.618554 0.387194 0.066 Uiso 1 1 calc R U . . .
H7B H 1.043685 0.556022 0.485215 0.066 Uiso 1 1 calc R U . . .
H7C H 0.965540 0.669866 0.479319 0.066 Uiso 1 1 calc R U . . .
C8 C 0.6841(8) 0.7286(4) 0.3590(4) 0.0400(13) Uani 1 1 d . . . . .
H8A H 0.735049 0.741223 0.297127 0.060 Uiso 1 1 calc R U . . .
H8B H 0.746343 0.765202 0.408257 0.060 Uiso 1 1 calc R U . . .
H8C H 0.570560 0.754004 0.358296 0.060 Uiso 1 1 calc R U . . .
C9 C 0.3977(7) 0.5676(5) 0.3091(4) 0.0475(15) Uani 1 1 d . . . . .
H9A H 0.360948 0.636804 0.328614 0.071 Uiso 1 1 calc R U . . .
H9B H 0.314549 0.516076 0.326983 0.071 Uiso 1 1 calc R U . . .
H9C H 0.413216 0.566297 0.240192 0.071 Uiso 1 1 calc R U . . .
C10 C 0.5268(10) 0.3400(6) 0.3639(5) 0.0554(18) Uani 1 1 d . . . . .
H10A H 0.551414 0.316710 0.299330 0.083 Uiso 1 1 calc R U . . .
H10B H 0.407883 0.349894 0.370784 0.083 Uiso 1 1 calc R U . . .
H10C H 0.564358 0.287506 0.409352 0.083 Uiso 1 1 calc R U . . .
B1 B 0.6618(10) 0.6372(6) 0.6453(5) 0.0466(18) Uani 1 1 d D U . . .
B2 B 0.7454(10) 0.5041(6) 0.6394(5) 0.0461(17) Uani 1 1 d D U . . .
B3 B 0.5851(12) 0.4089(6) 0.6136(5) 0.0470(16) Uani 1 1 d D U . . .
B4 B 0.3809(10) 0.4699(7) 0.5971(5) 0.0533(17) Uani 1 1 d D U . . .
Os1 Os 0.60191(2) 0.53587(2) 0.51506(2) 0.02437(7) Uani 1 1 d . . . . .
H1A H 0.555(7) 0.661(6) 0.692(5) 0.039(11) Uiso 0.75 1 d D U P . .
H1B H 0.760(8) 0.697(5) 0.634(6) 0.043(11) Uiso 0.75 1 d D U P . .
H1C H 0.592(14) 0.636(9) 0.573(5) 0.040(11) Uiso 0.5 1 d D U P . .
H12 H 0.729(7) 0.573(3) 0.692(3) 0.050(8) Uiso 1 1 d D U . . .
H2A H 0.883(5) 0.490(5) 0.636(5) 0.054(11) Uiso 1 1 d D U . . .
H23 H 0.689(7) 0.427(4) 0.669(4) 0.052(8) Uiso 1 1 d D U . . .
H3A H 0.616(9) 0.328(3) 0.592(4) 0.046(10) Uiso 1 1 d D U . . .
H34 H 0.455(5) 0.411(5) 0.645(4) 0.056(8) Uiso 1 1 d D U . . .
H4A H 0.338(10) 0.518(6) 0.659(4) 0.047(11) Uiso 0.75 1 d D U P . .
H4B H 0.298(9) 0.415(5) 0.556(5) 0.042(10) Uiso 0.75 1 d D U P . .
H4C H 0.419(14) 0.538(6) 0.548(7) 0.042(11) Uiso 0.5 1 d D U P . .

loop_
_atom_site_aniso_label
_atom_site_aniso_U_11
_atom_site_aniso_U_22
_atom_site_aniso_U_33
_atom_site_aniso_U_23
_atom_site_aniso_U_13
_atom_site_aniso_U_12
C1 0.032(2) 0.033(3) 0.028(2) 0.000(2) 0.0025(19) 0.004(2)
C2 0.022(2) 0.031(3) 0.027(2) 0.0031(19) 0.0017(19) -0.0004(19)
C3 0.025(2) 0.038(3) 0.021(2) 0.003(2) 0.0049(19) 0.007(2)
C4 0.025(2) 0.047(3) 0.020(2) -0.004(2) 0.0036(16) 0.002(2)
C5 0.039(3) 0.040(3) 0.016(2) -0.0056(17) 0.004(2) -0.009(3)
C6 0.061(4) 0.038(3) 0.051(3) 0.006(2) 0.005(4) 0.021(3)
C7 0.027(2) 0.049(3) 0.057(4) 0.005(3) -0.001(3) 0.000(2)
C8 0.044(3) 0.040(3) 0.036(3) 0.010(2) 0.009(3) 0.010(3)
C9 0.029(2) 0.085(4) 0.028(3) -0.007(2) -0.007(3) 0.004(3)
C10 0.067(4) 0.056(4) 0.043(4) -0.016(3) 0.009(3) -0.027(4)
B1 0.061(4) 0.046(4) 0.033(3) -0.010(3) -0.013(3) -0.005(3)
B2 0.055(4) 0.056(4) 0.027(3) 0.003(3) -0.012(3) 0.004(3)
B3 0.067(5) 0.046(4) 0.028(3) 0.010(3) 0.001(3) -0.003(4)
B4 0.048(4) 0.064(4) 0.048(4) 0.009(4) 0.017(3) -0.017(4)
Os1 0.02503(9) 0.02980(10) 0.01827(9) 0.00053(7) -0.00105(6) -0.00289(8)

_geom_special_details            
;
 All esds (except the esd in the dihedral angle between two l.s. planes)
 are estimated using the full covariance matrix.  The cell esds are taken
 into account individually in the estimation of esds in distances, angles
 and torsion angles; correlations between esds in cell parameters are only
 used when they are defined by crystal symmetry.  An approximate (isotropic)
 treatment of cell esds is used for estimating esds involving l.s. planes.
;

loop_
_geom_bond_atom_site_label_1
_geom_bond_atom_site_label_2
_geom_bond_distance
_geom_bond_site_symmetry_2
_geom_bond_publ_flag
C1 C2 1.432(7) . ?
C1 C5 1.441(8) . ?
C1 C6 1.489(7) . ?
C1 Os1 2.251(5) . ?
C2 C3 1.423(7) . ?
C2 C7 1.504(7) . ?
C2 Os1 2.253(5) . ?
C3 C4 1.425(7) . ?
C3 C8 1.499(7) . ?
C3 Os1 2.265(5) . ?
C4 C5 1.431(8) . ?
C4 C9 1.505(7) . ?
C4 Os1 2.255(5) . ?
C5 C10 1.499(8) . ?
C5 Os1 2.235(5) . ?
C6 H6A 0.9800 . ?
C6 H6B 0.9800 . ?
C6 H6C 0.9800 . ?
C7 H7A 0.9800 . ?
C7 H7B 0.9800 . ?
C7 H7C 0.9800 . ?
C8 H8A 0.9800 . ?
C8 H8B 0.9800 . ?
C8 H8C 0.9800 . ?
C9 H9A 0.9800 . ?
C9 H9B 0.9800 . ?
C9 H9C 0.9800 . ?
C10 H10A 0.9800 . ?
C10 H10B 0.9800 . ?
C10 H10C 0.9800 . ?
B1 B2 1.846(11) . ?
B1 Os1 2.305(7) . ?
B1 H1A 1.13(4) . ?
B1 H1B 1.12(4) . ?
B1 H1C 1.16(2) . ?
B1 H12 1.19(4) . ?
B2 B3 1.826(12) . ?
B2 Os1 2.146(7) . ?
B2 H12 1.17(4) . ?
B2 H2A 1.13(4) . ?
B2 H23 1.17(4) . ?
B3 B4 1.851(13) . ?
B3 Os1 2.150(7) . ?
B3 H23 1.17(4) . ?
B3 H3A 1.11(4) . ?
B3 H34 1.15(4) . ?
B4 Os1 2.300(7) . ?
B4 H34 1.19(4) . ?
B4 H4A 1.13(4) . ?
B4 H4B 1.14(4) . ?
B4 H4C 1.17(2) . ?
Os1 H1C 1.53(10) . ?
Os1 H4C 1.56(10) . ?

loop_
_geom_angle_atom_site_label_1
_geom_angle_atom_site_label_2
_geom_angle_atom_site_label_3
_geom_angle
_geom_angle_site_symmetry_1
_geom_angle_site_symmetry_3
_geom_angle_publ_flag
C2 C1 C5 107.5(4) . . ?
C2 C1 C6 125.8(5) . . ?
C5 C1 C6 126.2(5) . . ?
C2 C1 Os1 71.5(3) . . ?
C5 C1 Os1 70.7(3) . . ?
C6 C1 Os1 128.7(4) . . ?
C3 C2 C1 108.3(5) . . ?
C3 C2 C7 125.1(5) . . ?
C1 C2 C7 126.4(5) . . ?
C3 C2 Os1 72.1(3) . . ?
C1 C2 Os1 71.4(3) . . ?
C7 C2 Os1 126.6(4) . . ?
C2 C3 C4 108.2(5) . . ?
C2 C3 C8 125.1(5) . . ?
C4 C3 C8 126.5(5) . . ?
C2 C3 Os1 71.2(3) . . ?
C4 C3 Os1 71.2(3) . . ?
C8 C3 Os1 126.9(4) . . ?
C3 C4 C5 108.2(4) . . ?
C3 C4 C9 125.8(6) . . ?
C5 C4 C9 125.8(5) . . ?
C3 C4 Os1 72.0(3) . . ?
C5 C4 Os1 70.7(3) . . ?
C9 C4 Os1 126.3(3) . . ?
C4 C5 C1 107.7(4) . . ?
C4 C5 C10 126.7(6) . . ?
C1 C5 C10 125.2(6) . . ?
C4 C5 Os1 72.1(3) . . ?
C1 C5 Os1 71.9(3) . . ?
C10 C5 Os1 127.1(4) . . ?
C1 C6 H6A 109.5 . . ?
C1 C6 H6B 109.5 . . ?
H6A C6 H6B 109.5 . . ?
C1 C6 H6C 109.5 . . ?
H6A C6 H6C 109.5 . . ?
H6B C6 H6C 109.5 . . ?
C2 C7 H7A 109.5 . . ?
C2 C7 H7B 109.5 . . ?
H7A C7 H7B 109.5 . . ?
C2 C7 H7C 109.5 . . ?
H7A C7 H7C 109.5 . . ?
H7B C7 H7C 109.5 . . ?
C3 C8 H8A 109.5 . . ?
C3 C8 H8B 109.5 . . ?
H8A C8 H8B 109.5 . . ?
C3 C8 H8C 109.5 . . ?
H8A C8 H8C 109.5 . . ?
H8B C8 H8C 109.5 . . ?
C4 C9 H9A 109.5 . . ?
C4 C9 H9B 109.5 . . ?
H9A C9 H9B 109.5 . . ?
C4 C9 H9C 109.5 . . ?
H9A C9 H9C 109.5 . . ?
H9B C9 H9C 109.5 . . ?
C5 C10 H10A 109.5 . . ?
C5 C10 H10B 109.5 . . ?
H10A C10 H10B 109.5 . . ?
C5 C10 H10C 109.5 . . ?
H10A C10 H10C 109.5 . . ?
H10B C10 H10C 109.5 . . ?
B2 B1 Os1 61.1(3) . . ?
B2 B1 H1A 124(4) . . ?
Os1 B1 H1A 117(4) . . ?
B2 B1 H1B 112(4) . . ?
Os1 B1 H1B 115(5) . . ?
H1A B1 H1B 116(6) . . ?
B2 B1 H1C 97(6) . . ?
Os1 B1 H1C 36(6) . . ?
H1A B1 H1C 98(7) . . ?
H1B B1 H1C 103(7) . . ?
B2 B1 H12 37.9(18) . . ?
Os1 B1 H12 98.3(19) . . ?
H1A B1 H12 102(5) . . ?
H1B B1 H12 103(5) . . ?
H1C B1 H12 134(6) . . ?
B3 B2 B1 111.7(6) . . ?
B3 B2 Os1 65.0(3) . . ?
B1 B2 Os1 70.1(3) . . ?
B3 B2 H12 124(3) . . ?
B1 B2 H12 38.7(19) . . ?
Os1 B2 H12 108(2) . . ?
B3 B2 H2A 126(3) . . ?
B1 B2 H2A 121(3) . . ?
Os1 B2 H2A 122(4) . . ?
H12 B2 H2A 106(4) . . ?
B3 B2 H23 38.7(19) . . ?
B1 B2 H23 129(3) . . ?
Os1 B2 H23 104(2) . . ?
H12 B2 H23 112(4) . . ?
H2A B2 H23 105(4) . . ?
B2 B3 B4 112.4(5) . . ?
B2 B3 Os1 64.7(3) . . ?
B4 B3 Os1 69.7(3) . . ?
B2 B3 H23 38.9(19) . . ?
B4 B3 H23 130(3) . . ?
Os1 B3 H23 104(2) . . ?
B2 B3 H3A 121(4) . . ?
B4 B3 H3A 125(4) . . ?
Os1 B3 H3A 121(3) . . ?
H23 B3 H3A 101(5) . . ?
B2 B3 H34 124(4) . . ?
B4 B3 H34 38(2) . . ?
Os1 B3 H34 107(2) . . ?
H23 B3 H34 113(5) . . ?
H3A B3 H34 110(5) . . ?
B3 B4 Os1 61.3(3) . . ?
B3 B4 H34 36.7(19) . . ?
Os1 B4 H34 97(2) . . ?
B3 B4 H4A 114(4) . . ?
Os1 B4 H4A 115(4) . . ?
H34 B4 H4A 94(6) . . ?
B3 B4 H4B 109(4) . . ?
Os1 B4 H4B 116(4) . . ?
H34 B4 H4B 101(5) . . ?
H4A B4 H4B 124(6) . . ?
B3 B4 H4C 99(6) . . ?
Os1 B4 H4C 38(6) . . ?
H34 B4 H4C 134(6) . . ?
H4A B4 H4C 97(7) . . ?
H4B B4 H4C 109(8) . . ?
B2 Os1 B3 50.3(3) . . ?
B2 Os1 C5 123.7(3) . . ?
B3 Os1 C5 97.1(2) . . ?
B2 Os1 C1 92.8(3) . . ?
B3 Os1 C1 93.1(3) . . ?
C5 Os1 C1 37.5(2) . . ?
B2 Os1 C2 95.2(3) . . ?
B3 Os1 C2 122.6(3) . . ?
C5 Os1 C2 62.19(19) . . ?
C1 Os1 C2 37.09(19) . . ?
B2 Os1 C4 154.1(3) . . ?
B3 Os1 C4 130.9(3) . . ?
C5 Os1 C4 37.2(2) . . ?
C1 Os1 C4 61.95(18) . . ?
C2 Os1 C4 61.58(17) . . ?
B2 Os1 C3 127.8(3) . . ?
B3 Os1 C3 154.7(3) . . ?
C5 Os1 C3 61.88(19) . . ?
C1 Os1 C3 61.66(18) . . ?
C2 Os1 C3 36.72(17) . . ?
C4 Os1 C3 36.74(19) . . ?
B2 Os1 B4 86.7(3) . . ?
B3 Os1 B4 49.0(3) . . ?
C5 Os1 B4 104.4(3) . . ?
C1 Os1 B4 128.0(3) . . ?
C2 Os1 B4 165.0(3) . . ?
C4 Os1 B4 112.7(2) . . ?
C3 Os1 B4 145.3(3) . . ?
B2 Os1 B1 48.9(3) . . ?
B3 Os1 B1 85.9(3) . . ?
C5 Os1 B1 165.3(3) . . ?
C1 Os1 B1 128.2(3) . . ?
C2 Os1 B1 104.0(3) . . ?
C4 Os1 B1 143.0(3) . . ?
C3 Os1 B1 110.9(2) . . ?
B4 Os1 B1 88.5(3) . . ?
B2 Os1 H1C 76(2) . . ?
B3 Os1 H1C 107(3) . . ?
C5 Os1 H1C 156(3) . . ?
C1 Os1 H1C 140(5) . . ?
C2 Os1 H1C 105(5) . . ?
C4 Os1 H1C 119(3) . . ?
C3 Os1 H1C 95(4) . . ?
B4 Os1 H1C 90(5) . . ?
B1 Os1 H1C 27(2) . . ?
B2 Os1 H4C 106(4) . . ?
B3 Os1 H4C 76(2) . . ?
C5 Os1 H4C 107(5) . . ?
C1 Os1 H4C 142(4) . . ?
C2 Os1 H4C 158(3) . . ?
C4 Os1 H4C 98(4) . . ?
C3 Os1 H4C 122(3) . . ?
B4 Os1 H4C 27.5(19) . . ?
B1 Os1 H4C 88(5) . . ?
H1C Os1 H4C 77(6) . . ?

loop_
_geom_torsion_atom_site_label_1
_geom_torsion_atom_site_label_2
_geom_torsion_atom_site_label_3
_geom_torsion_atom_site_label_4
_geom_torsion
_geom_torsion_site_symmetry_1
_geom_torsion_site_symmetry_2
_geom_torsion_site_symmetry_3
_geom_torsion_site_symmetry_4
_geom_torsion_publ_flag
C5 C1 C2 C3 -1.2(6) . . . . ?
C6 C1 C2 C3 172.0(5) . . . . ?
Os1 C1 C2 C3 -63.1(3) . . . . ?
C5 C1 C2 C7 -175.9(5) . . . . ?
C6 C1 C2 C7 -2.6(9) . . . . ?
Os1 C1 C2 C7 122.3(6) . . . . ?
C5 C1 C2 Os1 61.8(3) . . . . ?
C6 C1 C2 Os1 -124.9(5) . . . . ?
C1 C2 C3 C4 0.7(6) . . . . ?
C7 C2 C3 C4 175.4(5) . . . . ?
Os1 C2 C3 C4 -61.9(3) . . . . ?
C1 C2 C3 C8 -175.0(5) . . . . ?
C7 C2 C3 C8 -0.3(8) . . . . ?
Os1 C2 C3 C8 122.3(5) . . . . ?
C1 C2 C3 Os1 62.6(3) . . . . ?
C7 C2 C3 Os1 -122.7(5) . . . . ?
C2 C3 C4 C5 0.1(5) . . . . ?
C8 C3 C4 C5 175.8(5) . . . . ?
Os1 C3 C4 C5 -61.8(3) . . . . ?
C2 C3 C4 C9 -175.9(5) . . . . ?
C8 C3 C4 C9 -0.2(8) . . . . ?
Os1 C3 C4 C9 122.3(5) . . . . ?
C2 C3 C4 Os1 61.9(3) . . . . ?
C8 C3 C4 Os1 -122.5(5) . . . . ?
C3 C4 C5 C1 -0.9(5) . . . . ?
C9 C4 C5 C1 175.1(5) . . . . ?
Os1 C4 C5 C1 -63.5(3) . . . . ?
C3 C4 C5 C10 -173.9(5) . . . . ?
C9 C4 C5 C10 2.1(8) . . . . ?
Os1 C4 C5 C10 123.4(6) . . . . ?
C3 C4 C5 Os1 62.6(3) . . . . ?
C9 C4 C5 Os1 -121.4(5) . . . . ?
C2 C1 C5 C4 1.3(5) . . . . ?
C6 C1 C5 C4 -171.9(5) . . . . ?
Os1 C1 C5 C4 63.7(3) . . . . ?
C2 C1 C5 C10 174.5(5) . . . . ?
C6 C1 C5 C10 1.2(9) . . . . ?
Os1 C1 C5 C10 -123.1(5) . . . . ?
C2 C1 C5 Os1 -62.4(3) . . . . ?
C6 C1 C5 Os1 124.3(6) . . . . ?
Os1 B1 B2 B3 -51.1(4) . . . . ?
B1 B2 B3 B4 1.3(7) . . . . ?
Os1 B2 B3 B4 -52.5(4) . . . . ?
B1 B2 B3 Os1 53.8(4) . . . . ?
B2 B3 B4 Os1 49.9(4) . . . . ?

_refine_diff_density_max         1.255
_refine_diff_density_min         -0.934
_refine_diff_density_rms         0.083

_shelx_res_file                  
;
TITL mo_Deepak_DG1KK_a.res in P2(1)2(1)2(1)
    KB4.res
    created by SHELXL-2019/3 at 13:48:06 on 12-Feb-2025
CELL  0.71073   8.1325  12.8806  14.1056   90.000   90.000   90.000
ZERR     4.00   0.0003   0.0005   0.0004    0.000    0.000    0.000
LATT  -1
SYMM  1/2 - X, - Y, 1/2 + Z
SYMM  - X, 1/2 + Y, 1/2 - Z
SYMM  1/2 + X, 1/2 - Y, - Z
SFAC  C    H    B    OS
UNIT  40 96 16 4
MERG   2
OMIT    -3.00  52.00
OMIT     0  12   1
DFIX  1.15 0.03 B1 H1A B1 H1B B1 H1C B1 H12 B2 H2A B2 H23 B2 H12
DFIX  1.15 0.03 B3 H3A B3 H23 B3 H34 B4 H4A B4 H4B B4 H4C B4 H34
DFIX  1.15 0.02 B1 H1C B4 H4C
SIMU  0.02 0.04 3.0 B1 H1A H1B H1C H12
SIMU  0.02 0.04 3.0 B2 H2A H23 H12
SIMU  0.02 0.04 3.0 B3 H3A H34 H23
SIMU  0.02 0.04 3.0 B4 H4A H4B H4C H34
FMAP   2
PLAN   20
SIZE     0.060   0.060   0.080
ACTA
BOND   $H
CONF
L.S.  11
TEMP  -123.15
WGHT    0.014000    1.601700
EXTI    0.000642
FVAR       0.30099
C1    1    0.777839    0.450372    0.419748    11.00000    0.03216    0.03335 =
         0.02810   -0.00033    0.00252    0.00365
C2    1    0.819683    0.558382    0.418525    11.00000    0.02202    0.03140 =
         0.02718    0.00311    0.00170   -0.00041
C3    1    0.684839    0.614414    0.379551    11.00000    0.02478    0.03762 =
         0.02107    0.00331    0.00494    0.00659
C4    1    0.557773    0.542252    0.357370    11.00000    0.02469    0.04681 =
         0.01953   -0.00393    0.00358    0.00189
C5    1    0.613378    0.440557    0.382814    11.00000    0.03933    0.03974 =
         0.01620   -0.00561    0.00358   -0.00859
C6    1    0.891188    0.363494    0.443792    11.00000    0.06090    0.03846 =
         0.05132    0.00564    0.00511    0.02063
AFIX 137
H6A   2    0.952654    0.342891    0.387072    11.00000   -1.50000
H6B   2    0.827289    0.304247    0.467087    11.00000   -1.50000
H6C   2    0.968226    0.386163    0.493043    11.00000   -1.50000
AFIX   0
C7    1    0.983135    0.604743    0.444856    11.00000    0.02701    0.04925 =
         0.05655    0.00476   -0.00149    0.00004
AFIX 137
H7A   2    1.046697    0.618554    0.387194    11.00000   -1.50000
H7B   2    1.043685    0.556022    0.485215    11.00000   -1.50000
H7C   2    0.965540    0.669866    0.479319    11.00000   -1.50000
AFIX   0
C8    1    0.684137    0.728593    0.359032    11.00000    0.04400    0.04013 =
         0.03576    0.00993    0.00937    0.01007
AFIX 137
H8A   2    0.735049    0.741223    0.297127    11.00000   -1.50000
H8B   2    0.746343    0.765202    0.408257    11.00000   -1.50000
H8C   2    0.570560    0.754004    0.358296    11.00000   -1.50000
AFIX   0
C9    1    0.397652    0.567566    0.309076    11.00000    0.02885    0.08529 =
         0.02844   -0.00660   -0.00672    0.00448
AFIX 137
H9A   2    0.360948    0.636804    0.328614    11.00000   -1.50000
H9B   2    0.314549    0.516076    0.326983    11.00000   -1.50000
H9C   2    0.413216    0.566297    0.240192    11.00000   -1.50000
AFIX   0
C10   1    0.526765    0.339963    0.363937    11.00000    0.06704    0.05631 =
         0.04272   -0.01644    0.00923   -0.02690
AFIX 137
H10A  2    0.551414    0.316710    0.299330    11.00000   -1.50000
H10B  2    0.407883    0.349894    0.370784    11.00000   -1.50000
H10C  2    0.564358    0.287506    0.409352    11.00000   -1.50000
AFIX   0
B1    3    0.661826    0.637194    0.645270    11.00000    0.06116    0.04554 =
         0.03301   -0.00957   -0.01348   -0.00522
B2    3    0.745379    0.504065    0.639369    11.00000    0.05520    0.05597 =
         0.02709    0.00343   -0.01167    0.00405
B3    3    0.585060    0.408939    0.613558    11.00000    0.06665    0.04617 =
         0.02825    0.00992    0.00146   -0.00321
B4    3    0.380946    0.469884    0.597080    11.00000    0.04788    0.06384 =
         0.04829    0.00862    0.01675   -0.01701
OS1   4    0.601906    0.535867    0.515057    11.00000    0.02503    0.02980 =
         0.01827    0.00053   -0.00105   -0.00289
H1A   2    0.555477    0.660741    0.692492    10.75000    0.03905
H1B   2    0.760173    0.697374    0.634046    10.75000    0.04306
H1C   2    0.591953    0.636147    0.573490    10.50000    0.04040
H12   2    0.728757    0.573161    0.691865    11.00000    0.04973
H2A   2    0.882567    0.489874    0.635602    11.00000    0.05432
H23   2    0.688906    0.426581    0.668604    11.00000    0.05213
H3A   2    0.616394    0.328471    0.592250    11.00000    0.04564
H34   2    0.455453    0.411111    0.645450    11.00000    0.05587
H4A   2    0.338327    0.518327    0.659054    10.75000    0.04681
H4B   2    0.298264    0.414509    0.555874    10.75000    0.04236
H4C   2    0.418892    0.538299    0.547503    10.50000    0.04215
HKLF    4


REM  mo_Deepak_DG1KK_a.res in P2(1)2(1)2(1)
REM wR2 = 0.0355, GooF = S = 1.152, Restrained GooF = 1.136 for all data
REM R1 = 0.0143 for 2859 Fo > 4sig(Fo) and 0.0147 for all 2895 data
REM 186 parameters refined using 118 restraints

END

WGHT      0.0140      1.6017

REM Highest difference peak  1.255,  deepest hole -0.934,  1-sigma level  0.083
Q1    1   0.6120  0.4705  0.5191  11.00000  0.05    1.25
Q2    1   0.6120  0.6076  0.5187  11.00000  0.05    0.70
Q3    1   0.6019  0.3965  0.5142  11.00000  0.05    0.67
Q4    1   0.4233  0.5469  0.5138  11.00000  0.05    0.52
Q5    1   0.6053  0.5381  0.4471  11.00000  0.05    0.51
Q6    1   0.5236  0.4574  0.4601  11.00000  0.05    0.49
Q7    1   0.5821  0.4604  0.4385  11.00000  0.05    0.47
Q8    1   0.6051  0.3934  0.4519  11.00000  0.05    0.46
Q9    1   0.5097  0.6170  0.4812  11.00000  0.05    0.42
Q10   1   0.5907  0.6727  0.5190  11.00000  0.05    0.37
Q11   1   0.5045  0.6230  0.5540  11.00000  0.05    0.34
Q12   1   0.7247  0.4413  0.4732  11.00000  0.05    0.33
Q13   1   0.7536  0.4573  0.5220  11.00000  0.05    0.32
Q14   1   0.7120  0.4424  0.5522  11.00000  0.05    0.32
Q15   1   0.7473  0.5344  0.4569  11.00000  0.05    0.31
Q16   1   1.1866  0.4976  0.5185  11.00000  0.05    0.31
Q17   1   0.6885  0.6251  0.5612  11.00000  0.05    0.30
Q18   1   0.5478  0.4532  0.5778  11.00000  0.05    0.29
Q19   1   0.7516  0.6010  0.5109  11.00000  0.05    0.28
Q20   1   0.6901  0.6221  0.4742  11.00000  0.05    0.27
;
_shelx_res_checksum              28636
####################################################################### 
# 
# This file contains crystal structure data downloaded from the 
# Cambridge Structural Database (CSD) hosted by the Cambridge 
# Crystallographic Data Centre (CCDC).
# 
# Full information about CCDC data access policies and citation 
# guidelines are available at http://www.ccdc.cam.ac.uk/access/V1 
# 
# Audit and citation data items may have been added by the CCDC. 
# Please retain this information to preserve the provenance of 
# this file and to allow appropriate attribution of the data. 
# 
#######################################################################

data_B5
_database_code_depnum_ccdc_archive 'CCDC 2438887'
loop_
_audit_author_name
_audit_author_address
'Dr. Babu Varghese'
;Indian Institute of Technology, Madras
India
;
_audit_update_record             
;
2025-04-15 deposited with the CCDC.	2025-10-21 downloaded from the CCDC.
;

_audit_creation_method           SHELXL-2019/3
_shelx_SHELXL_version_number     2019/3
_chemical_name_systematic        ?
_chemical_name_common            ?
_chemical_melting_point          ?
_chemical_formula_moiety         ?
_chemical_formula_sum            'C10 H27 B5 Os'
_chemical_formula_weight         391.56

loop_
_atom_type_symbol
_atom_type_description
_atom_type_scat_dispersion_real
_atom_type_scat_dispersion_imag
_atom_type_scat_source
C C 0.0033 0.0016 'International Tables Vol C Tables 4.2.6.8 and 6.1.1.4'
H H 0.0000 0.0000 'International Tables Vol C Tables 4.2.6.8 and 6.1.1.4'
B B 0.0013 0.0007 'International Tables Vol C Tables 4.2.6.8 and 6.1.1.4'
Os Os -1.2165 7.6030 'International Tables Vol C Tables 4.2.6.8 and 6.1.1.4'

_space_group_crystal_system      orthorhombic
_space_group_IT_number           33
_space_group_name_H-M_alt        'P n a 21'
_space_group_name_Hall           'P 2c -2n'

_shelx_space_group_comment       
;
The symmetry employed for this shelxl refinement is uniquely defined
by the following loop, which should always be used as a source of
symmetry information in preference to the above space-group names.
They are only intended as comments.
;

loop_
_space_group_symop_operation_xyz
'x, y, z'
'-x, -y, z+1/2'
'-x+1/2, y+1/2, z+1/2'
'x+1/2, -y+1/2, z'

_cell_length_a                   13.9545(5)
_cell_length_b                   8.2607(3)
_cell_length_c                   13.1269(5)
_cell_angle_alpha                90
_cell_angle_beta                 90
_cell_angle_gamma                90
_cell_volume                     1513.19(10)
_cell_formula_units_Z            4
_cell_measurement_temperature    110(2)
_cell_measurement_reflns_used    4486
_cell_measurement_theta_min      2.8
_cell_measurement_theta_max      23.6

_exptl_crystal_description       block
_exptl_crystal_colour            colourless
_exptl_crystal_density_meas      ?
_exptl_crystal_density_method    ?
_exptl_crystal_density_diffrn    1.719
_exptl_crystal_F_000             752
_exptl_transmission_factor_min   ?
_exptl_transmission_factor_max   ?
_exptl_crystal_size_max          0.390
_exptl_crystal_size_mid          0.310
_exptl_crystal_size_min          0.070
_exptl_absorpt_coefficient_mu    8.397
_shelx_estimated_absorpt_T_min   0.138
_shelx_estimated_absorpt_T_max   0.591
_exptl_absorpt_correction_type   multi-scan
_exptl_absorpt_correction_T_min  0.22
_exptl_absorpt_correction_T_max  0.76
_exptl_absorpt_process_details   'SADABS (bruker, 2016)'
_exptl_absorpt_special_details   ?
_diffrn_ambient_temperature      110(2)
_diffrn_radiation_wavelength     0.71073
_diffrn_radiation_type           MoK\a
_diffrn_source                   'Sealed tube'
_diffrn_measurement_device_type  'Bruker Kappa Apex2 CCD'
_diffrn_measurement_method       '\w and \f scan'
_diffrn_detector_area_resol_mean ?
_diffrn_reflns_number            22948
_diffrn_reflns_av_unetI/netI     0.0473
_diffrn_reflns_av_R_equivalents  0.0646
_diffrn_reflns_limit_h_min       -17
_diffrn_reflns_limit_h_max       18
_diffrn_reflns_limit_k_min       -10
_diffrn_reflns_limit_k_max       10
_diffrn_reflns_limit_l_min       -16
_diffrn_reflns_limit_l_max       17
_diffrn_reflns_theta_min         2.865
_diffrn_reflns_theta_max         27.528
_diffrn_reflns_theta_full        25.242
_diffrn_measured_fraction_theta_max 0.990
_diffrn_measured_fraction_theta_full 0.996
_diffrn_reflns_Laue_measured_fraction_max 0.990
_diffrn_reflns_Laue_measured_fraction_full 0.996
_diffrn_reflns_point_group_measured_fraction_max 0.975
_diffrn_reflns_point_group_measured_fraction_full 0.992
_reflns_number_total             3394
_reflns_number_gt                2436
_reflns_threshold_expression     'I > 2\s(I)'
_reflns_Friedel_coverage         0.887
_reflns_Friedel_fraction_max     0.959
_reflns_Friedel_fraction_full    0.986

_reflns_special_details          
;
 Reflections were merged by SHELXL according to the crystal
 class for the calculation of statistics and refinement.
 
 _reflns_Friedel_fraction is defined as the number of unique
 Friedel pairs measured divided by the number that would be
 possible theoretically, ignoring centric projections and
 systematic absences. Completness statistics refer to single and
 composite reflections containing twin component 1 only.
;

_computing_data_collection       'APEX2 (Bruker, 2016)'
_computing_cell_refinement       'APEX2/SAINT (Bruker, 2016)'
_computing_data_reduction        'SAINT/XPREP (Bruker, 2016)'
_computing_structure_solution    'SHELXT-2014/5 (Sheldrick, 2014)'
_computing_structure_refinement  'SHELXL-2018/3 (Sheldrick, 2018)'
_computing_molecular_graphics    
'ORTEP3 (Farrugia, 1997) and Mercury (Bruno et al., 2002)'
_computing_publication_material  'SHELXL-2018/3 (Sheldrick, 2018)'

_refine_special_details          
;
 Refined as a 2-component inversion twin.
;
_refine_ls_structure_factor_coef Fsqd
_refine_ls_matrix_type           full
_refine_ls_weighting_scheme      calc
_refine_ls_weighting_details     
'w=1/[\s^2^(Fo^2^)+(0.0852P)^2^+1.1064P] where P=(Fo^2^+2Fc^2^)/3'
_atom_sites_solution_primary     ?
_atom_sites_solution_secondary   ?
_atom_sites_solution_hydrogens   geom
_refine_ls_hydrogen_treatment    constr
_refine_ls_extinction_method     none
_refine_ls_extinction_coef       .
_refine_ls_abs_structure_details 
;
 Refined as an inversion twin.
;
_refine_ls_abs_structure_Flack   0.49(6)
_chemical_absolute_configuration ?
_refine_ls_number_reflns         3394
_refine_ls_number_parameters     297
_refine_ls_number_restraints     1001
_refine_ls_R_factor_all          0.0646
_refine_ls_R_factor_gt           0.0453
_refine_ls_wR_factor_ref         0.1420
_refine_ls_wR_factor_gt          0.1260
_refine_ls_goodness_of_fit_ref   1.075
_refine_ls_restrained_S_all      1.041
_refine_ls_shift/su_max          0.001
_refine_ls_shift/su_mean         0.000

loop_
_atom_site_label
_atom_site_type_symbol
_atom_site_fract_x
_atom_site_fract_y
_atom_site_fract_z
_atom_site_U_iso_or_equiv
_atom_site_adp_type
_atom_site_occupancy
_atom_site_site_symmetry_order
_atom_site_calc_flag
_atom_site_refinement_flags_posn
_atom_site_refinement_flags_adp
_atom_site_refinement_flags_occupancy
_atom_site_disorder_assembly
_atom_site_disorder_group
C1 C 0.6190(11) 0.471(2) 0.749(2) 0.032(4) Uani 0.377(13) 1 d D U P A 1
C2 C 0.6317(14) 0.416(3) 0.850(2) 0.047(5) Uani 0.377(13) 1 d D U P A 1
C3 C 0.6594(15) 0.251(3) 0.846(2) 0.054(5) Uani 0.377(13) 1 d D U P A 1
C4 C 0.6653(18) 0.203(3) 0.743(2) 0.048(5) Uani 0.377(13) 1 d D U P A 1
C5 C 0.6395(15) 0.342(3) 0.6807(16) 0.037(4) Uani 0.377(13) 1 d D U P A 1
C6 C 0.589(2) 0.630(3) 0.701(2) 0.069(9) Uani 0.377(13) 1 d D U P A 1
H6A H 0.638940 0.666601 0.653515 0.103 Uiso 0.377(13) 1 calc R U P A 1
H6B H 0.580452 0.711756 0.754458 0.103 Uiso 0.377(13) 1 calc R U P A 1
H6C H 0.528757 0.615533 0.664036 0.103 Uiso 0.377(13) 1 calc R U P A 1
C7 C 0.614(2) 0.530(3) 0.9353(19) 0.086(9) Uani 0.377(13) 1 d D U P A 1
H7A H 0.595408 0.635992 0.907781 0.130 Uiso 0.377(13) 1 calc R U P A 1
H7B H 0.561756 0.488337 0.978130 0.130 Uiso 0.377(13) 1 calc R U P A 1
H7C H 0.672028 0.541463 0.976264 0.130 Uiso 0.377(13) 1 calc R U P A 1
C8 C 0.677(3) 0.158(4) 0.941(2) 0.098(11) Uani 0.377(13) 1 d D U P A 1
H8A H 0.666881 0.227793 1.000204 0.147 Uiso 0.377(13) 1 calc R U P A 1
H8B H 0.633605 0.065224 0.944121 0.147 Uiso 0.377(13) 1 calc R U P A 1
H8C H 0.743798 0.118718 0.941335 0.147 Uiso 0.377(13) 1 calc R U P A 1
C9 C 0.691(3) 0.032(3) 0.711(3) 0.076(10) Uani 0.377(13) 1 d D U P A 1
H9A H 0.634066 -0.037211 0.716500 0.115 Uiso 0.377(13) 1 calc R U P A 1
H9B H 0.741730 -0.009842 0.754801 0.115 Uiso 0.377(13) 1 calc R U P A 1
H9C H 0.712996 0.033067 0.639907 0.115 Uiso 0.377(13) 1 calc R U P A 1
C10 C 0.637(2) 0.325(4) 0.5648(18) 0.072(9) Uani 0.377(13) 1 d D U P A 1
H10A H 0.656104 0.214942 0.545660 0.109 Uiso 0.377(13) 1 calc R U P A 1
H10B H 0.571616 0.345665 0.540315 0.109 Uiso 0.377(13) 1 calc R U P A 1
H10C H 0.680975 0.403171 0.534133 0.109 Uiso 0.377(13) 1 calc R U P A 1
Os1 Os 0.7733(2) 0.3885(5) 0.76279(8) 0.0531(11) Uani 0.377(13) 1 d D U P A 1
C1' C 0.6151(9) 0.4539(18) 0.8140(18) 0.055(4) Uani 0.623(13) 1 d D U P A 2
C2' C 0.6321(9) 0.336(2) 0.8922(14) 0.042(3) Uani 0.623(13) 1 d D U P A 2
C3' C 0.6568(8) 0.1899(18) 0.8442(16) 0.045(4) Uani 0.623(13) 1 d D U P A 2
C4' C 0.6578(12) 0.214(2) 0.7387(17) 0.055(4) Uani 0.623(13) 1 d D U P A 2
C5' C 0.6319(13) 0.381(2) 0.7197(16) 0.050(4) Uani 0.623(13) 1 d D U P A 2
C6' C 0.5841(15) 0.6269(19) 0.8286(19) 0.085(8) Uani 0.623(13) 1 d D U P A 2
H6'1 H 0.611026 0.693928 0.774013 0.128 Uiso 0.623(13) 1 calc R U P A 2
H6'2 H 0.607108 0.666296 0.894607 0.128 Uiso 0.623(13) 1 calc R U P A 2
H6'3 H 0.514005 0.633115 0.826556 0.128 Uiso 0.623(13) 1 calc R U P A 2
C7' C 0.6209(16) 0.374(3) 1.0055(15) 0.077(7) Uani 0.623(13) 1 d D U P A 2
H7'1 H 0.602991 0.487781 1.013981 0.116 Uiso 0.623(13) 1 calc R U P A 2
H7'2 H 0.570822 0.304767 1.034697 0.116 Uiso 0.623(13) 1 calc R U P A 2
H7'3 H 0.681693 0.353387 1.040632 0.116 Uiso 0.623(13) 1 calc R U P A 2
C8' C 0.6768(13) 0.038(2) 0.9043(16) 0.057(6) Uani 0.623(13) 1 d D U P A 2
H8'1 H 0.617036 -0.022694 0.913916 0.086 Uiso 0.623(13) 1 calc R U P A 2
H8'2 H 0.703597 0.066528 0.970862 0.086 Uiso 0.623(13) 1 calc R U P A 2
H8'3 H 0.722825 -0.029720 0.867053 0.086 Uiso 0.623(13) 1 calc R U P A 2
C9' C 0.6764(15) 0.082(2) 0.6627(16) 0.061(6) Uani 0.623(13) 1 d D U P A 2
H9'1 H 0.730552 0.015750 0.685633 0.092 Uiso 0.623(13) 1 calc R U P A 2
H9'2 H 0.691566 0.130140 0.596396 0.092 Uiso 0.623(13) 1 calc R U P A 2
H9'3 H 0.619259 0.013664 0.656244 0.092 Uiso 0.623(13) 1 calc R U P A 2
C10' C 0.6185(18) 0.451(3) 0.6159(17) 0.095(7) Uani 0.623(13) 1 d D U P A 2
H10D H 0.570642 0.387215 0.578685 0.143 Uiso 0.623(13) 1 calc R U P A 2
H10E H 0.679546 0.447930 0.578990 0.143 Uiso 0.623(13) 1 calc R U P A 2
H10F H 0.596566 0.563051 0.621804 0.143 Uiso 0.623(13) 1 calc R U P A 2
Os1' Os 0.77131(11) 0.3869(2) 0.80724(7) 0.0531(10) Uani 0.623(13) 1 d D U P A
2
B1 B 0.843(4) 0.603(5) 0.837(3) 0.062(6) Uani 0.377(13) 1 d D U P A 1
B2 B 0.838(3) 0.585(4) 0.702(2) 0.063(6) Uani 0.377(13) 1 d D U P A 1
B3 B 0.876(3) 0.374(5) 0.641(3) 0.074(6) Uani 0.377(13) 1 d D U P A 1
B4 B 0.883(3) 0.202(4) 0.721(3) 0.059(6) Uani 0.377(13) 1 d D U P A 1
B5 B 0.888(3) 0.274(6) 0.846(3) 0.066(6) Uani 0.377(13) 1 d D U P A 1
B1' B 0.8710(17) 0.373(3) 0.6861(17) 0.059(4) Uani 0.623(13) 1 d D U P A 2
B2' B 0.8882(12) 0.229(3) 0.781(2) 0.059(4) Uani 0.623(13) 1 d D U P A 2
B3' B 0.8884(15) 0.282(3) 0.9121(17) 0.056(4) Uani 0.623(13) 1 d D U P A 2
B4' B 0.878(2) 0.468(3) 0.890(2) 0.080(5) Uani 0.623(13) 1 d D U P A 2
B5' B 0.829(2) 0.634(3) 0.847(3) 0.065(5) Uani 0.623(13) 1 d D U P A 2

loop_
_atom_site_aniso_label
_atom_site_aniso_U_11
_atom_site_aniso_U_22
_atom_site_aniso_U_33
_atom_site_aniso_U_23
_atom_site_aniso_U_13
_atom_site_aniso_U_12
C1 0.015(6) 0.026(7) 0.054(8) -0.007(7) -0.003(7) -0.004(6)
C2 0.031(8) 0.051(8) 0.060(8) 0.007(8) 0.009(8) 0.000(7)
C3 0.037(8) 0.053(9) 0.071(8) 0.007(8) 0.003(8) -0.003(8)
C4 0.030(8) 0.042(8) 0.072(8) 0.005(8) 0.005(8) 0.000(7)
C5 0.020(7) 0.040(8) 0.051(8) -0.004(7) 0.011(7) -0.001(7)
C6 0.051(14) 0.072(15) 0.082(17) 0.002(14) -0.027(13) 0.002(12)
C7 0.073(15) 0.101(18) 0.085(16) 0.013(15) -0.004(14) 0.001(16)
C8 0.083(17) 0.102(19) 0.109(18) 0.004(16) 0.009(16) 0.006(17)
C9 0.080(18) 0.063(16) 0.086(18) 0.001(15) 0.017(16) 0.015(15)
C10 0.065(16) 0.078(17) 0.075(16) 0.010(14) 0.003(13) -0.008(15)
Os1 0.0305(14) 0.078(2) 0.0512(17) 0.0003(18) -0.0004(13) -0.0063(8)
C1' 0.038(6) 0.052(6) 0.076(8) 0.010(7) 0.001(7) 0.006(5)
C2' 0.027(6) 0.041(7) 0.060(7) -0.009(6) 0.007(6) -0.006(6)
C3' 0.031(6) 0.031(6) 0.074(7) -0.007(6) 0.008(6) 0.007(6)
C4' 0.033(7) 0.051(7) 0.080(7) 0.001(7) 0.006(7) -0.003(6)
C5' 0.031(6) 0.046(8) 0.073(8) 0.007(7) 0.001(7) -0.008(6)
C6' 0.068(12) 0.060(10) 0.127(18) 0.014(10) 0.019(11) 0.010(8)
C7' 0.044(10) 0.092(15) 0.095(13) -0.034(11) 0.017(10) -0.008(11)
C8' 0.043(9) 0.054(11) 0.075(12) 0.009(10) 0.015(9) -0.006(8)
C9' 0.060(12) 0.060(12) 0.065(11) 0.005(10) 0.011(9) 0.008(10)
C10' 0.075(12) 0.085(14) 0.126(15) 0.034(13) -0.020(13) -0.001(12)
Os1' 0.0187(6) 0.0506(7) 0.090(2) 0.0016(14) 0.0049(9) 0.0001(3)
B1 0.050(9) 0.063(9) 0.072(9) -0.006(8) -0.012(8) 0.000(8)
B2 0.053(8) 0.072(9) 0.065(9) -0.001(8) -0.006(8) -0.002(8)
B3 0.061(9) 0.079(9) 0.080(9) 0.007(8) -0.004(8) -0.008(8)
B4 0.047(8) 0.064(9) 0.066(9) -0.001(8) -0.003(8) 0.002(8)
B5 0.054(8) 0.069(9) 0.073(9) -0.001(8) -0.001(8) -0.004(8)
B1' 0.049(7) 0.075(8) 0.053(7) 0.015(7) 0.001(7) -0.023(7)
B2' 0.040(6) 0.073(7) 0.062(8) 0.008(8) -0.003(8) 0.002(6)
B3' 0.048(7) 0.059(8) 0.062(8) 0.009(7) -0.010(6) 0.003(7)
B4' 0.076(8) 0.088(9) 0.077(8) 0.001(7) 0.000(7) 0.005(8)
B5' 0.057(9) 0.066(9) 0.072(8) -0.002(7) -0.006(7) 0.002(8)

_geom_special_details            
;
 All esds (except the esd in the dihedral angle between two l.s. planes)
 are estimated using the full covariance matrix.  The cell esds are taken
 into account individually in the estimation of esds in distances, angles
 and torsion angles; correlations between esds in cell parameters are only
 used when they are defined by crystal symmetry.  An approximate (isotropic)
 treatment of cell esds is used for estimating esds involving l.s. planes.
;

loop_
_geom_bond_atom_site_label_1
_geom_bond_atom_site_label_2
_geom_bond_distance
_geom_bond_site_symmetry_2
_geom_bond_publ_flag
C1 C2 1.42(2) . ?
C1 C5 1.42(2) . ?
C1 C6 1.51(2) . ?
C1 Os1 2.267(17) . ?
C2 C3 1.42(2) . ?
C2 C7 1.48(2) . ?
C2 Os1 2.30(2) . ?
C3 C4 1.41(2) . ?
C3 C8 1.49(2) . ?
C3 Os1 2.24(2) . ?
C4 C5 1.45(2) . ?
C4 C9 1.52(2) . ?
C4 Os1 2.16(3) . ?
C5 C10 1.53(2) . ?
C5 Os1 2.19(2) . ?
C6 H6A 0.9800 . ?
C6 H6B 0.9800 . ?
C6 H6C 0.9800 . ?
C7 H7A 0.9800 . ?
C7 H7B 0.9800 . ?
C7 H7C 0.9800 . ?
C8 H8A 0.9800 . ?
C8 H8B 0.9800 . ?
C8 H8C 0.9800 . ?
C9 H9A 0.9800 . ?
C9 H9B 0.9800 . ?
C9 H9C 0.9800 . ?
C10 H10A 0.9800 . ?
C10 H10B 0.9800 . ?
C10 H10C 0.9800 . ?
Os1 B2 2.02(3) . ?
Os1 B3 2.15(3) . ?
Os1 B5 2.16(3) . ?
Os1 B4 2.23(3) . ?
Os1 B1 2.24(3) . ?
C1' C5' 1.40(2) . ?
C1' C2' 1.44(2) . ?
C1' C6' 1.506(18) . ?
C1' Os1' 2.250(13) . ?
C2' C3' 1.403(19) . ?
C2' C7' 1.529(19) . ?
C2' Os1' 2.279(14) . ?
C3' C4' 1.399(19) . ?
C3' C8' 1.511(18) . ?
C3' Os1' 2.332(12) . ?
C4' C5' 1.45(2) . ?
C4' C9' 1.499(19) . ?
C4' Os1' 2.317(17) . ?
C5' C10' 1.49(2) . ?
C5' Os1' 2.260(18) . ?
C6' H6'1 0.9800 . ?
C6' H6'2 0.9800 . ?
C6' H6'3 0.9800 . ?
C7' H7'1 0.9800 . ?
C7' H7'2 0.9800 . ?
C7' H7'3 0.9800 . ?
C8' H8'1 0.9800 . ?
C8' H8'2 0.9800 . ?
C8' H8'3 0.9800 . ?
C9' H9'1 0.9800 . ?
C9' H9'2 0.9800 . ?
C9' H9'3 0.9800 . ?
C10' H10D 0.9800 . ?
C10' H10E 0.9800 . ?
C10' H10F 0.9800 . ?
Os1' B4' 1.96(3) . ?
Os1' B1' 2.12(2) . ?
Os1' B2' 2.118(19) . ?
Os1' B5' 2.26(3) . ?
Os1' B3' 2.305(19) . ?
B1 B2 1.77(4) . ?
B2 B3 1.99(4) . ?
B3 B4 1.77(4) . ?
B4 B5 1.74(3) . ?
B1' B2' 1.74(3) . ?
B2' B3' 1.78(3) . ?
B3' B4' 1.57(3) . ?
B4' B5' 1.63(3) . ?

loop_
_geom_angle_atom_site_label_1
_geom_angle_atom_site_label_2
_geom_angle_atom_site_label_3
_geom_angle
_geom_angle_site_symmetry_1
_geom_angle_site_symmetry_3
_geom_angle_publ_flag
C2 C1 C5 108.7(11) . . ?
C2 C1 C6 135(2) . . ?
C5 C1 C6 117(2) . . ?
C2 C1 Os1 73.0(8) . . ?
C5 C1 Os1 68.5(9) . . ?
C6 C1 Os1 123.9(9) . . ?
C3 C2 C1 107.8(11) . . ?
C3 C2 C7 133(3) . . ?
C1 C2 C7 119(2) . . ?
C3 C2 Os1 69.5(8) . . ?
C1 C2 Os1 70.8(8) . . ?
C7 C2 Os1 125.8(9) . . ?
C4 C3 C2 109.0(12) . . ?
C4 C3 C8 130(3) . . ?
C2 C3 C8 121(3) . . ?
C4 C3 Os1 68.6(10) . . ?
C2 C3 Os1 74.1(8) . . ?
C8 C3 Os1 123.5(8) . . ?
C3 C4 C5 107.7(12) . . ?
C3 C4 C9 123(2) . . ?
C5 C4 C9 129(2) . . ?
C3 C4 Os1 74.2(10) . . ?
C5 C4 Os1 71.5(10) . . ?
C9 C4 Os1 121.9(12) . . ?
C1 C5 C4 106.8(11) . . ?
C1 C5 C10 133(2) . . ?
C4 C5 C10 120(2) . . ?
C1 C5 Os1 74.4(9) . . ?
C4 C5 Os1 69.5(10) . . ?
C10 C5 Os1 121.8(12) . . ?
C1 C6 H6A 109.5 . . ?
C1 C6 H6B 109.5 . . ?
H6A C6 H6B 109.5 . . ?
C1 C6 H6C 109.5 . . ?
H6A C6 H6C 109.5 . . ?
H6B C6 H6C 109.5 . . ?
C2 C7 H7A 109.5 . . ?
C2 C7 H7B 109.5 . . ?
H7A C7 H7B 109.5 . . ?
C2 C7 H7C 109.5 . . ?
H7A C7 H7C 109.5 . . ?
H7B C7 H7C 109.5 . . ?
C3 C8 H8A 109.5 . . ?
C3 C8 H8B 109.5 . . ?
H8A C8 H8B 109.5 . . ?
C3 C8 H8C 109.5 . . ?
H8A C8 H8C 109.5 . . ?
H8B C8 H8C 109.5 . . ?
C4 C9 H9A 109.5 . . ?
C4 C9 H9B 109.5 . . ?
H9A C9 H9B 109.5 . . ?
C4 C9 H9C 109.5 . . ?
H9A C9 H9C 109.5 . . ?
H9B C9 H9C 109.5 . . ?
C5 C10 H10A 109.5 . . ?
C5 C10 H10B 109.5 . . ?
H10A C10 H10B 109.5 . . ?
C5 C10 H10C 109.5 . . ?
H10A C10 H10C 109.5 . . ?
H10B C10 H10C 109.5 . . ?
B2 Os1 B3 57.0(12) . . ?
B2 Os1 B5 102.6(17) . . ?
B3 Os1 B5 81.9(17) . . ?
B2 Os1 C4 146.5(13) . . ?
B3 Os1 C4 109.6(14) . . ?
B5 Os1 C4 105.5(15) . . ?
B2 Os1 C5 109.3(13) . . ?
B3 Os1 C5 101.0(15) . . ?
B5 Os1 C5 143.6(15) . . ?
C4 Os1 C5 39.0(7) . . ?
B2 Os1 B4 98.6(15) . . ?
B3 Os1 B4 47.5(11) . . ?
B5 Os1 B4 46.7(10) . . ?
C4 Os1 B4 87.8(13) . . ?
C5 Os1 B4 110.0(13) . . ?
B2 Os1 C3 156.5(15) . . ?
B3 Os1 C3 143.8(14) . . ?
B5 Os1 C3 93.3(14) . . ?
C4 Os1 C3 37.2(7) . . ?
C5 Os1 C3 62.9(7) . . ?
B4 Os1 C3 104.8(13) . . ?
B2 Os1 B1 48.8(12) . . ?
B3 Os1 B1 94.5(18) . . ?
B5 Os1 B1 78.7(19) . . ?
C4 Os1 B1 155.9(16) . . ?
C5 Os1 B1 136.3(16) . . ?
B4 Os1 B1 110.5(18) . . ?
C3 Os1 B1 119.9(16) . . ?
B2 Os1 C1 98.7(14) . . ?
B3 Os1 C1 126.0(15) . . ?
B5 Os1 C1 151.5(14) . . ?
C4 Os1 C1 62.7(7) . . ?
C5 Os1 C1 37.2(6) . . ?
B4 Os1 C1 146.9(13) . . ?
C3 Os1 C1 61.2(6) . . ?
B1 Os1 C1 102.1(16) . . ?
B2 Os1 C2 120.2(14) . . ?
B3 Os1 C2 161.8(15) . . ?
B5 Os1 C2 115.4(15) . . ?
C4 Os1 C2 61.9(7) . . ?
C5 Os1 C2 61.9(6) . . ?
B4 Os1 C2 141.1(13) . . ?
C3 Os1 C2 36.4(7) . . ?
B1 Os1 C2 94.6(16) . . ?
C1 Os1 C2 36.2(6) . . ?
C5' C1' C2' 108.2(10) . . ?
C5' C1' C6' 124.8(18) . . ?
C2' C1' C6' 127.0(18) . . ?
C5' C1' Os1' 72.3(8) . . ?
C2' C1' Os1' 72.6(6) . . ?
C6' C1' Os1' 121.1(7) . . ?
C3' C2' C1' 107.7(10) . . ?
C3' C2' C7' 129.7(17) . . ?
C1' C2' C7' 122.6(17) . . ?
C3' C2' Os1' 74.3(5) . . ?
C1' C2' Os1' 70.4(6) . . ?
C7' C2' Os1' 121.7(7) . . ?
C4' C3' C2' 109.1(11) . . ?
C4' C3' C8' 129.2(18) . . ?
C2' C3' C8' 121.8(17) . . ?
C4' C3' Os1' 71.9(8) . . ?
C2' C3' Os1' 70.3(5) . . ?
C8' C3' Os1' 124.3(7) . . ?
C3' C4' C5' 107.5(11) . . ?
C3' C4' C9' 124(2) . . ?
C5' C4' C9' 128.3(19) . . ?
C3' C4' Os1' 73.0(8) . . ?
C5' C4' Os1' 69.4(8) . . ?
C9' C4' Os1' 126.0(10) . . ?
C1' C5' C4' 107.5(11) . . ?
C1' C5' C10' 128.4(18) . . ?
C4' C5' C10' 123.9(18) . . ?
C1' C5' Os1' 71.6(7) . . ?
C4' C5' Os1' 73.7(8) . . ?
C10' C5' Os1' 124.3(10) . . ?
C1' C6' H6'1 109.5 . . ?
C1' C6' H6'2 109.5 . . ?
H6'1 C6' H6'2 109.5 . . ?
C1' C6' H6'3 109.5 . . ?
H6'1 C6' H6'3 109.5 . . ?
H6'2 C6' H6'3 109.5 . . ?
C2' C7' H7'1 109.5 . . ?
C2' C7' H7'2 109.5 . . ?
H7'1 C7' H7'2 109.5 . . ?
C2' C7' H7'3 109.5 . . ?
H7'1 C7' H7'3 109.5 . . ?
H7'2 C7' H7'3 109.5 . . ?
C3' C8' H8'1 109.5 . . ?
C3' C8' H8'2 109.5 . . ?
H8'1 C8' H8'2 109.5 . . ?
C3' C8' H8'3 109.5 . . ?
H8'1 C8' H8'3 109.5 . . ?
H8'2 C8' H8'3 109.5 . . ?
C4' C9' H9'1 109.5 . . ?
C4' C9' H9'2 109.5 . . ?
H9'1 C9' H9'2 109.5 . . ?
C4' C9' H9'3 109.5 . . ?
H9'1 C9' H9'3 109.5 . . ?
H9'2 C9' H9'3 109.5 . . ?
C5' C10' H10D 109.5 . . ?
C5' C10' H10E 109.5 . . ?
H10D C10' H10E 109.5 . . ?
C5' C10' H10F 109.5 . . ?
H10D C10' H10F 109.5 . . ?
H10E C10' H10F 109.5 . . ?
B4' Os1' B1' 86.3(10) . . ?
B4' Os1' B2' 73.7(11) . . ?
B1' Os1' B2' 48.4(8) . . ?
B4' Os1' C1' 128.9(10) . . ?
B1' Os1' C1' 132.8(9) . . ?
B2' Os1' C1' 154.7(7) . . ?
B4' Os1' B5' 44.8(9) . . ?
B1' Os1' B5' 89.4(11) . . ?
B2' Os1' B5' 108.7(10) . . ?
C1' Os1' B5' 96.5(9) . . ?
B4' Os1' C5' 160.4(9) . . ?
B1' Os1' C5' 100.5(8) . . ?
B2' Os1' C5' 124.5(9) . . ?
C1' Os1' C5' 36.1(6) . . ?
B5' Os1' C5' 116.4(9) . . ?
B4' Os1' C2' 116.1(10) . . ?
B1' Os1' C2' 156.6(8) . . ?
B2' Os1' C2' 128.5(8) . . ?
C1' Os1' C2' 36.9(5) . . ?
B5' Os1' C2' 110.9(10) . . ?
C5' Os1' C2' 60.7(5) . . ?
B4' Os1' B3' 42.4(9) . . ?
B1' Os1' B3' 87.8(8) . . ?
B2' Os1' B3' 47.2(8) . . ?
C1' Os1' B3' 139.1(9) . . ?
B5' Os1' B3' 87.1(10) . . ?
C5' Os1' B3' 154.9(7) . . ?
C2' Os1' B3' 104.0(8) . . ?
B4' Os1' C4' 161.1(10) . . ?
B1' Os1' C4' 97.1(8) . . ?
B2' Os1' C4' 94.7(8) . . ?
C1' Os1' C4' 60.3(5) . . ?
B5' Os1' C4' 153.2(10) . . ?
C5' Os1' C4' 36.9(6) . . ?
C2' Os1' C4' 59.5(5) . . ?
B3' Os1' C4' 119.0(8) . . ?
B4' Os1' C3' 130.2(10) . . ?
B1' Os1' C3' 124.7(9) . . ?
B2' Os1' C3' 97.6(7) . . ?
C1' Os1' C3' 60.0(5) . . ?
B5' Os1' C3' 145.9(10) . . ?
C5' Os1' C3' 60.0(5) . . ?
C2' Os1' C3' 35.4(5) . . ?
B3' Os1' C3' 95.7(7) . . ?
C4' Os1' C3' 35.0(5) . . ?
B2 B1 Os1 59.0(14) . . ?
B1 B2 B3 118(3) . . ?
B1 B2 Os1 72.1(18) . . ?
B3 B2 Os1 64.8(14) . . ?
B4 B3 B2 118(3) . . ?
B4 B3 Os1 68.6(15) . . ?
B2 B3 Os1 58.2(13) . . ?
B5 B4 B3 107(3) . . ?
B5 B4 Os1 64.5(15) . . ?
B3 B4 Os1 63.8(15) . . ?
B4 B5 Os1 68.8(15) . . ?
B2' B1' Os1' 65.8(9) . . ?
B1' B2' B3' 121.6(18) . . ?
B1' B2' Os1' 65.7(10) . . ?
B3' B2' Os1' 71.9(11) . . ?
B4' B3' B2' 93.5(15) . . ?
B4' B3' Os1' 57.0(11) . . ?
B2' B3' Os1' 60.9(8) . . ?
B3' B4' B5' 158(2) . . ?
B3' B4' Os1' 80.6(13) . . ?
B5' B4' Os1' 77.4(14) . . ?
B4' B5' Os1' 57.9(12) . . ?

loop_
_geom_torsion_atom_site_label_1
_geom_torsion_atom_site_label_2
_geom_torsion_atom_site_label_3
_geom_torsion_atom_site_label_4
_geom_torsion
_geom_torsion_site_symmetry_1
_geom_torsion_site_symmetry_2
_geom_torsion_site_symmetry_3
_geom_torsion_site_symmetry_4
_geom_torsion_publ_flag
C5 C1 C2 C3 -0.4(6) . . . . ?
C6 C1 C2 C3 179.0(8) . . . . ?
Os1 C1 C2 C3 -59.9(7) . . . . ?
C5 C1 C2 C7 -179.6(9) . . . . ?
C6 C1 C2 C7 -0.1(10) . . . . ?
Os1 C1 C2 C7 121.0(10) . . . . ?
C5 C1 C2 Os1 59.4(9) . . . . ?
C6 C1 C2 Os1 -121.1(11) . . . . ?
C1 C2 C3 C4 0.6(7) . . . . ?
C7 C2 C3 C4 179.6(10) . . . . ?
Os1 C2 C3 C4 -60.0(10) . . . . ?
C1 C2 C3 C8 -179.5(7) . . . . ?
C7 C2 C3 C8 -0.5(11) . . . . ?
Os1 C2 C3 C8 119.9(10) . . . . ?
C1 C2 C3 Os1 60.7(7) . . . . ?
C7 C2 C3 Os1 -120.4(10) . . . . ?
C2 C3 C4 C5 -0.6(12) . . . . ?
C8 C3 C4 C5 179.5(10) . . . . ?
Os1 C3 C4 C5 -64.1(11) . . . . ?
C2 C3 C4 C9 -178.4(11) . . . . ?
C8 C3 C4 C9 1.8(19) . . . . ?
Os1 C3 C4 C9 118.1(15) . . . . ?
C2 C3 C4 Os1 63.5(8) . . . . ?
C8 C3 C4 Os1 -116.4(11) . . . . ?
C2 C1 C5 C4 0.1(11) . . . . ?
C6 C1 C5 C4 -179.5(10) . . . . ?
Os1 C1 C5 C4 62.3(11) . . . . ?
C2 C1 C5 C10 178.5(13) . . . . ?
C6 C1 C5 C10 -1.0(19) . . . . ?
Os1 C1 C5 C10 -119.2(17) . . . . ?
C2 C1 C5 Os1 -62.3(8) . . . . ?
C6 C1 C5 Os1 118.2(9) . . . . ?
C3 C4 C5 C1 0.3(14) . . . . ?
C9 C4 C5 C1 177.9(13) . . . . ?
Os1 C4 C5 C1 -65.6(10) . . . . ?
C3 C4 C5 C10 -178.4(11) . . . . ?
C9 C4 C5 C10 -1(2) . . . . ?
Os1 C4 C5 C10 115.7(14) . . . . ?
C3 C4 C5 Os1 65.9(11) . . . . ?
C9 C4 C5 Os1 -116.5(17) . . . . ?
C5' C1' C2' C3' -1.5(6) . . . . ?
C6' C1' C2' C3' 178.2(7) . . . . ?
Os1' C1' C2' C3' -65.6(5) . . . . ?
C5' C1' C2' C7' 179.8(9) . . . . ?
C6' C1' C2' C7' -0.5(9) . . . . ?
Os1' C1' C2' C7' 115.8(8) . . . . ?
C5' C1' C2' Os1' 64.0(7) . . . . ?
C6' C1' C2' Os1' -116.3(8) . . . . ?
C1' C2' C3' C4' 1.2(6) . . . . ?
C7' C2' C3' C4' 179.8(9) . . . . ?
Os1' C2' C3' C4' -61.8(8) . . . . ?
C1' C2' C3' C8' -178.2(6) . . . . ?
C7' C2' C3' C8' 0.3(9) . . . . ?
Os1' C2' C3' C8' 118.8(8) . . . . ?
C1' C2' C3' Os1' 63.0(6) . . . . ?
C7' C2' C3' Os1' -118.4(9) . . . . ?
C2' C3' C4' C5' -0.4(11) . . . . ?
C8' C3' C4' C5' 179.0(9) . . . . ?
Os1' C3' C4' C5' -61.2(9) . . . . ?
C2' C3' C4' C9' -176.8(10) . . . . ?
C8' C3' C4' C9' 2.5(18) . . . . ?
Os1' C3' C4' C9' 122.4(13) . . . . ?
C2' C3' C4' Os1' 60.7(5) . . . . ?
C8' C3' C4' Os1' -119.9(9) . . . . ?
C2' C1' C5' C4' 1.2(11) . . . . ?
C6' C1' C5' C4' -178.5(9) . . . . ?
Os1' C1' C5' C4' 65.5(9) . . . . ?
C2' C1' C5' C10' 176.1(11) . . . . ?
C6' C1' C5' C10' -3.6(18) . . . . ?
Os1' C1' C5' C10' -119.6(14) . . . . ?
C2' C1' C5' Os1' -64.2(5) . . . . ?
C6' C1' C5' Os1' 116.1(9) . . . . ?
C3' C4' C5' C1' -0.5(13) . . . . ?
C9' C4' C5' C1' 175.7(12) . . . . ?
Os1' C4' C5' C1' -64.1(9) . . . . ?
C3' C4' C5' C10' -175.7(11) . . . . ?
C9' C4' C5' C10' 1(2) . . . . ?
Os1' C4' C5' C10' 120.8(14) . . . . ?
C3' C4' C5' Os1' 63.5(9) . . . . ?
C9' C4' C5' Os1' -120.3(15) . . . . ?
Os1 B1 B2 B3 -48(3) . . . . ?
B2 B3 B4 B5 -17(4) . . . . ?
Os1 B3 B4 B5 -49(2) . . . . ?
B2 B3 B4 Os1 32(3) . . . . ?
B3 B4 B5 Os1 49(2) . . . . ?
Os1' B1' B2' B3' -47.4(14) . . . . ?
B1' B2' B3' B4' -4(2) . . . . ?
Os1' B2' B3' B4' -48.8(13) . . . . ?
B1' B2' B3' Os1' 44.9(13) . . . . ?
B2' B3' B4' B5' 61(6) . . . . ?
Os1' B3' B4' B5' 9(6) . . . . ?
B2' B3' B4' Os1' 51.6(11) . . . . ?
B3' B4' B5' Os1' -10(6) . . . . ?

_refine_diff_density_max         0.804
_refine_diff_density_min         -1.036
_refine_diff_density_rms         0.164

_shelx_res_file                  
;
TITL SIR92 run in space group P n a 21
    B5.res
    created by SHELXL-2019/3 at 16:33:02 on 09-Apr-2025
CELL  0.71073  13.9545   8.2607  13.1269   90.000   90.000   90.000
ZERR     4.00   0.0005   0.0003   0.0005    0.000    0.000    0.000
LATT  -1
SYMM  - X, - Y, 1/2 + Z
SYMM  1/2 - X, 1/2 + Y, 1/2 + Z
SYMM  1/2 + X, 1/2 - Y,   Z
SFAC  C    H    B    OS
UNIT  40 108 20 4
MERG   2
OMIT     6   1  16
OMIT     2   0   1
OMIT     2   0  -1
TWIN
SIMU  0.02 0.04 OS1 OS1'
DFIX  1.41 0.02 C1 C2 C2 C3 C3 C4 C4 C5 C5 C1
DFIX  1.52 0.02 C1 C6 C2 C7 C3 C8 C4 C9 C5 C10
SIMU  0.02 0.04 3.0 C1 > C5 C1' > C5'
SIMU  0.02 0.04 4.5 C6 > C10 C6' > C10'
FLAT  0.02 C1 > C10
SADI  0.02 C1 C3 C2 C4 C3 C5 C4 C1 C5 C2
SADI  0.02 C6 C8 C7 C9 C8 C10 C9 C6 C10 C7
SADI  0.03 C6 C7 C7 C8 C8 C9 C9 C10 C10 C6
DFIX  1.41 0.02 C1' C2' C2' C3' C3' C4' C4' C5' C5' C1'
DFIX  1.52 0.02 C1' C6' C2' C7' C3' C8' C4' C9' C5' C10'
FLAT  0.02 C1' > C10'
SADI  0.02 C1' C3' C2' C4' C3' C5' C4' C1' C5' C2'
SADI  0.02 C6' C8' C7' C9' C8' C10' C9' C6' C10' C7'
SADI  0.03 C6' C7' C7' C8' C8' C9' C9' C10' C10' C6'
SIMU  0.02 0.04 4.0 B1 > B5'
ISOR  0.01
DFIX  2.16  0.03 OS1 B1 OS1 B2 OS1 B3 OS1 B4 OS1 B5
DFIX  2.16  0.03 OS1' B1' OS1' B2' OS1' B3' OS1' B4' OS1' B5'
DFIX  1.80  0.03 B1 B2 B2 B3 B3 B4 B4 B5
DFIX  1.80  0.03 B1' B2' B2' B3' B3' B4' B4' B5'
FMAP   2
PLAN   10
SIZE     0.070   0.310   0.390
ACTA
BOND   $H
CONF
L.S.  11
TEMP  -163.10
WGHT    0.085200    1.106400
BASF   0.49257
FVAR       0.31745   0.37699
PART    1
C1    1    0.619009    0.471353    0.748672    21.00000    0.01516    0.02620 =
         0.05425   -0.00679   -0.00325   -0.00412
C2    1    0.631690    0.415986    0.850161    21.00000    0.03106    0.05087 =
         0.05970    0.00750    0.00855   -0.00027
C3    1    0.659447    0.251191    0.845825    21.00000    0.03688    0.05283 =
         0.07106    0.00745    0.00283   -0.00345
C4    1    0.665313    0.203219    0.743229    21.00000    0.03027    0.04231 =
         0.07182    0.00475    0.00509   -0.00001
C5    1    0.639486    0.341788    0.680725    21.00000    0.01991    0.03994 =
         0.05138   -0.00402    0.01097   -0.00070
C6    1    0.589160    0.630315    0.700967    21.00000    0.05125    0.07240 =
         0.08215    0.00217   -0.02693    0.00170
AFIX 137
H6A   2    0.638940    0.666601    0.653515    21.00000   -1.50000
H6B   2    0.580452    0.711756    0.754458    21.00000   -1.50000
H6C   2    0.528757    0.615533    0.664036    21.00000   -1.50000
AFIX   0
C7    1    0.613693    0.530133    0.935312    21.00000    0.07292    0.10135 =
         0.08522    0.01299   -0.00384    0.00142
AFIX  33
H7A   2    0.595408    0.635992    0.907781    21.00000   -1.50000
H7B   2    0.561756    0.488337    0.978130    21.00000   -1.50000
H7C   2    0.672028    0.541463    0.976264    21.00000   -1.50000
AFIX   0
C8    1    0.677476    0.157732    0.941020    21.00000    0.08288    0.10183 =
         0.10922    0.00389    0.00866    0.00583
AFIX  33
H8A   2    0.666881    0.227793    1.000204    21.00000   -1.50000
H8B   2    0.633605    0.065224    0.944121    21.00000   -1.50000
H8C   2    0.743798    0.118718    0.941335    21.00000   -1.50000
AFIX   0
C9    1    0.690784    0.032143    0.710728    21.00000    0.08023    0.06295 =
         0.08618    0.00093    0.01676    0.01509
AFIX 137
H9A   2    0.634066   -0.037211    0.716500    21.00000   -1.50000
H9B   2    0.741730   -0.009842    0.754801    21.00000   -1.50000
H9C   2    0.712996    0.033067    0.639907    21.00000   -1.50000
AFIX   0
C10   1    0.636805    0.324874    0.564810    21.00000    0.06450    0.07802 =
         0.07470    0.00988    0.00297   -0.00783
AFIX  33
H10A  2    0.656104    0.214942    0.545660    21.00000   -1.50000
H10B  2    0.571616    0.345665    0.540315    21.00000   -1.50000
H10C  2    0.680975    0.403171    0.534133    21.00000   -1.50000
AFIX   0
OS1   4    0.773341    0.388475    0.762791    21.00000    0.03050    0.07775 =
         0.05119    0.00030   -0.00038   -0.00634
PART    2
C1'   1    0.615139    0.453881    0.814004   -21.00000    0.03758    0.05164 =
         0.07628    0.00987    0.00071    0.00628
C2'   1    0.632111    0.335825    0.892187   -21.00000    0.02664    0.04071 =
         0.05956   -0.00909    0.00666   -0.00590
C3'   1    0.656812    0.189882    0.844191   -21.00000    0.03050    0.03115 =
         0.07395   -0.00748    0.00805    0.00731
C4'   1    0.657766    0.213545    0.738699   -21.00000    0.03295    0.05074 =
         0.07989    0.00119    0.00629   -0.00317
C5'   1    0.631918    0.380860    0.719662   -21.00000    0.03150    0.04593 =
         0.07336    0.00652    0.00050   -0.00817
C6'   1    0.584112    0.626907    0.828566   -21.00000    0.06804    0.05964 =
         0.12732    0.01389    0.01903    0.00985
AFIX 137
H6'1  2    0.611026    0.693928    0.774013   -21.00000   -1.50000
H6'2  2    0.607108    0.666296    0.894607   -21.00000   -1.50000
H6'3  2    0.514005    0.633115    0.826556   -21.00000   -1.50000
AFIX   0
C7'   1    0.620898    0.373853    1.005549   -21.00000    0.04440    0.09187 =
         0.09482   -0.03383    0.01736   -0.00812
AFIX  33
H7'1  2    0.602991    0.487781    1.013981   -21.00000   -1.50000
H7'2  2    0.570822    0.304767    1.034697   -21.00000   -1.50000
H7'3  2    0.681693    0.353387    1.040632   -21.00000   -1.50000
AFIX   0
C8'   1    0.676825    0.037628    0.904283   -21.00000    0.04304    0.05378 =
         0.07490    0.00940    0.01496   -0.00582
AFIX 137
H8'1  2    0.617036   -0.022694    0.913916   -21.00000   -1.50000
H8'2  2    0.703597    0.066528    0.970862   -21.00000   -1.50000
H8'3  2    0.722825   -0.029720    0.867053   -21.00000   -1.50000
AFIX   0
C9'   1    0.676399    0.081878    0.662661   -21.00000    0.05951    0.05992 =
         0.06451    0.00525    0.01077    0.00801
AFIX 137
H9'1  2    0.730552    0.015750    0.685633   -21.00000   -1.50000
H9'2  2    0.691566    0.130140    0.596396   -21.00000   -1.50000
H9'3  2    0.619259    0.013664    0.656244   -21.00000   -1.50000
AFIX   0
C10'  1    0.618520    0.450755    0.615891   -21.00000    0.07477    0.08466 =
         0.12623    0.03402   -0.02028   -0.00109
AFIX 137
H10D  2    0.570642    0.387215    0.578685   -21.00000   -1.50000
H10E  2    0.679546    0.447930    0.578990   -21.00000   -1.50000
H10F  2    0.596566    0.563051    0.621804   -21.00000   -1.50000
AFIX   0
OS1'  4    0.771313    0.386863    0.807244   -21.00000    0.01867    0.05056 =
         0.09002    0.00159    0.00492    0.00015
PART    1
B1    3    0.843298    0.602827    0.836929    21.00000    0.04956    0.06340 =
         0.07199   -0.00623   -0.01168    0.00027
B2    3    0.838341    0.584997    0.702346    21.00000    0.05309    0.07181 =
         0.06540   -0.00097   -0.00572   -0.00218
B3    3    0.875934    0.373708    0.640741    21.00000    0.06148    0.07923 =
         0.08042    0.00723   -0.00421   -0.00768
B4    3    0.882797    0.202490    0.721395    21.00000    0.04736    0.06430 =
         0.06562   -0.00053   -0.00283    0.00164
B5    3    0.888311    0.273733    0.846283    21.00000    0.05445    0.06938 =
         0.07318   -0.00130   -0.00069   -0.00437
PART    2
B1'   3    0.871037    0.372992    0.686097   -21.00000    0.04901    0.07505 =
         0.05270    0.01534    0.00090   -0.02337
B2'   3    0.888229    0.228977    0.780721   -21.00000    0.04045    0.07339 =
         0.06231    0.00798   -0.00315    0.00226
B3'   3    0.888398    0.282137    0.912054   -21.00000    0.04838    0.05862 =
         0.06240    0.00879   -0.00962    0.00285
B4'   3    0.877817    0.468482    0.889848   -21.00000    0.07581    0.08790 =
         0.07744    0.00078   -0.00048    0.00530
B5'   3    0.828923    0.634286    0.847112   -21.00000    0.05704    0.06575 =
         0.07167   -0.00167   -0.00606    0.00222
HKLF    4


REM  SIR92 run in space group P n a 21
REM wR2 = 0.1420, GooF = S = 1.075, Restrained GooF = 1.041 for all data
REM R1 = 0.0453 for 2436 Fo > 4sig(Fo) and 0.0646 for all 3394 data
REM 297 parameters refined using 1001 restraints

END

WGHT      0.0848      1.1661

REM Highest difference peak  0.804,  deepest hole -1.036,  1-sigma level  0.164
Q1    1   0.8617  0.6172  0.7924  11.00000  0.05    0.80
Q2    1   0.8385  0.4569  0.8436  11.00000  0.05    0.61
Q3    1   0.7170  0.2928  0.8190  11.00000  0.05    0.60
Q4    1   0.8721  0.3292  0.9729  11.00000  0.05    0.59
Q5    1   0.8403  0.4568  0.7357  11.00000  0.05    0.54
Q6    1   0.7157  0.2935  0.7598  11.00000  0.05    0.52
Q7    1   0.8300  0.3273  0.7362  11.00000  0.05    0.52
Q8    1   0.5989  0.3839  0.5912  11.00000  0.05    0.51
Q9    1   0.6813  0.3133  0.7186  11.00000  0.05    0.51
Q10   1   0.7759  0.6244  0.6641  11.00000  0.05    0.50
;
_shelx_res_checksum              58393
# start Validation Reply Form
_vrf_PLAT043_B5                  
;
PROBLEM: Calculated and Reported Mol. Weight Differ by .. 12.06 Check
RESPONSE: The 12 hydrogen atoms associated with boron atoms could
not be located due to disorder. However, these atoms are included
in the formula unit.This causes missing of 12 atomic mass units in
the reported formula. 
;
_vrf_PLAT090_B5                  
;
PROBLEM: Poor Data / Parameter Ratio (Zmax > 18) ........ 6.06 Note
RESPONSE: The entire molecule is two fold disordered making
the number of refinement parameters double.
;
# end Validation Reply Form
